# Supplementary material for: The expressed mutational landscape of microsatellite stable colorectal cancers
Source: Genome Med. 2021 Sep 1;13:142. doi: 10.1186/s13073-021-00955-2 (PMC8411524; doi:10.1186/s13073-021-00955-2)
Supplement: Supplementary file 1 — Additional file 1: Table S1. Clinicopathological characteristics and expressed tumor mutational burden in primary colon cancers from TCGA. Table S2. Summarization of the different mutation categories detected by whole-exome sequencing of 126 samples from 121 microsatellite stable CRCs (in-house series). Table S3. Filtering of mutations for allele-specific expression analysis based on RNA sequencing coverage. Table S4. Mutation expression frequency. Table S5. Non-synonymous mutations with high relative allelic expression level (ΔMAF RNAadjusted|DNA > 0.25). Table S6. Overview of CRC cell lines (n = 29). Table S7. Overview of PDOs from resected microsatellite stable CRC liver metastases analyzed by RNA sequencing and drug sensitivity testing. [file 13073_2021_955_MOESM1_ESM.xlsx]

## Sheet: TOC
Additional file 1: Supplementary Tables for "The expressed mutational landscape of microsatellite stable colorectal cancers"
Table of content:
Table S1.	Clinicopathological characteristics and expressed tumor mutational burden in primary colon cancers from TCGA
Table S2.	Summarization of the different mutation categories detected by whole-exome sequencing of 126 samples from 121 microsatellite stable CRCs (in-house series)
Table S3.	Filtering of mutations for allele-specific expression analysis based on RNA sequencing coverage
Table S4.	Mutation expression frequency
Table S5.	Nonsynonymous mutations with high relative allelic expression level (ΔMAF RNAadjusted|DNA > 0.25)
Table S6.	Overview of CRC cell lines (n=29)
Table S7.	Overview of PDOs from resected microsatellite stable CRC liver metastases analyzed by RNA sequencing and drug sensitivity testing

## Sheet: TableS1
Table S1. Clinicopathological characteristics and expressed tumor mutational burden in primary colon cancers from TCGA
		Patients with MSS colon cancer (n=241)*	Tumor mutational burden**		Expressed tumor mutational burden**
			Mean	p	Mean	p
			[95% CI]		[95% CI]
All tumors		241 (100%)	97.5 [92.9-102.0]	-	24.6 [22.9-26.3]	-
Gender
	Male	127 (52.7%)	96.8 [90.5-103.1]	>0.9	25.0 [22.6-27.4]	0.23
	Female	102 (42.3%)	96.8 [90.0-103.6]		23.0 [20.5-25.4]
	Unknown	12 (5.0%)
Age, median [10-90th]		68 [50.8-81]
	Above median		104.1 [97.5-110.6]	0.001	26.1 [23.1-29.0]	0.04
	Below median		89.1 [82.8-95.3]		22.4 [20.5-24.3]
Tumor localization
	Right	123 (51.0%)	104.4 [97.9-111.1]	0.0003	26.3 [23.7-28.8]	0.006
	Left	106 (44.0%)	88.0 [82.2-93.9]		21.6 [19.4-23.8]
	Unknown	12 (5.0%)
Cancer stage
	I	36 (14.9%)	98.0 [86.7-109.2]	reference	25.4 [19.7-30.9]	reference
	II	76 (31.5%)	93.4 [86.8-99.9]	0.48	23.0 [20.6-25.4]	0.43
	III	74 (30.7%)	105.0 [95.0-115.0]	0.35	25.7 [22.4-29.0]	0.92
	IV	38 (15.8%)	87.2 [76.9-97.5]	0.16	21.7 [17.5-25.8]	0.28
	Unknown	17 (7.1%)
*Tumors (n=6) with POLE mutations and a high tumor mutational burden were excluded.
**Nonsynonymous SNVs, frameshift indels, and splice site mutations.

## Sheet: TableS2
Table S2. Summarization of the different mutation categories detected by whole-exome sequencing of 126 samples from 121 microsatellite stable CRCs (in-house series)
														All mutations			Amino acid-changing mutations*
Sample name (alias)	Frameshift deletion	Frameshift insertion	Inframe deletion	Inframe insertion	Missense SNV	Splicing deletion (frameshift)	Splicing insertion (frameshift)	Splicing deletion (inframe)	Splicing SNV	Nonsense SNV	Stoploss SNV	Synonymous SNV	SNV (unknown)	SNV_total	Indel_total	Total	SNV_total	Indel_total	Total
CRC_Exom_001	2	0	0	0	147	0	0	0	4	4	0	55	6	216	2	218	155	2	157
CRC_Exom_003	0	1	1	0	113	0	0	0	3	10	0	52	7	185	2	187	126	1	127
CRC_Exom_005	3	4	3	2	152	0	0	0	3	8	0	62	6	231	12	243	163	7	170
CRC_Exom_006	2	1	1	1	113	0	0	0	1	8	0	42	0	164	5	169	122	3	125
CRC_Exom_007	0	0	0	0	115	0	0	0	4	8	0	51	1	179	0	179	127	0	127
CRC_Exom_008	1	1	1	1	114	1	0	0	4	7	0	54	4	183	5	188	125	3	128
CRC_Exom_009	11	2	2	0	351	0	0	0	6	8	0	146	3	514	15	529	365	13	378
CRC_Exom_010	5	0	1	0	175	0	1	0	2	8	0	80	5	270	7	277	185	6	191
CRC_Exom_011	2	3	3	0	148	0	0	0	3	14	0	79	14	258	8	266	165	5	170
CRC_Exom_012	0	1	0	0	118	0	0	0	6	6	0	48	4	182	1	183	130	1	131
CRC_Exom_013	1	7	3	1	146	0	0	0	3	5	0	74	10	238	12	250	154	8	162
CRC_Exom_014	3	2	2	0	144	0	0	0	4	12	0	62	7	229	7	236	160	5	165
CRC_Exom_017	1	0	0	0	111	0	0	0	6	5	0	32	5	159	1	160	122	1	123
CRC_Exom_019	3	3	1	0	114	0	0	0	1	2	0	44	4	165	7	172	117	6	123
CRC_Exom_020	10	2	1	0	173	0	1	0	2	9	0	79	7	270	14	284	184	13	197
CRC_Exom_021	4	4	0	0	124	0	0	0	3	6	0	48	4	185	8	193	133	8	141
CRC_Exom_023	3	1	1	0	182	0	0	0	2	8	0	77	3	272	5	277	192	4	196
CRC_Exom_024	1	3	0	0	61	0	0	0	1	5	0	33	3	103	4	107	67	4	71
CRC_Exom_025	2	6	1	0	148	0	0	0	4	9	0	61	6	228	9	237	161	8	169
CRC_Exom_026	2	0	0	0	153	0	0	0	1	8	0	54	5	221	2	223	162	2	164
CRC_Exom_028	2	4	2	0	154	0	1	0	6	7	0	62	9	238	9	247	167	7	174
CRC_Exom_029	0	4	1	0	118	0	0	0	5	6	0	52	1	182	5	187	129	4	133
CRC_Exom_030	0	0	0	0	23	0	0	0	1	0	0	15	2	41	0	41	24	0	24
CRC_Exom_031	3	8	1	0	172	0	0	0	6	18	0	76	5	277	12	289	196	11	207
CRC_Exom_032	3	3	1	1	217	0	1	0	6	6	1	76	9	315	9	324	230	7	237
CRC_Exom_033	0	2	1	0	90	0	0	0	4	8	0	41	7	150	3	153	102	2	104
CRC_Exom_035	2	3	1	0	177	0	0	0	5	13	0	67	2	264	6	270	195	5	200
CRC_Exom_036	2	2	0	0	135	0	0	0	1	9	0	57	2	204	4	208	145	4	149
CRC_Exom_038	1	3	0	0	103	0	0	0	1	5	0	57	2	168	4	172	109	4	113
CRC_Exom_039	0	1	0	0	36	0	0	0	0	5	0	28	1	70	1	71	41	1	42
CRC_Exom_040	1	4	1	0	110	0	0	0	4	7	0	47	4	172	6	178	121	5	126
CRC_Exom_041	3	0	4	0	196	0	1	0	6	15	0	72	3	292	8	300	217	4	221
CRC_Exom_043	1	1	2	0	81	0	0	0	0	3	0	38	1	123	4	127	84	2	86
CRC_Exom_044	0	0	0	0	106	0	0	0	0	10	1	52	3	172	0	172	117	0	117
CRC_Exom_045	7	2	1	0	152	0	0	0	3	11	0	75	3	244	10	254	166	9	175
CRC_Exom_046	0	1	0	0	78	0	0	0	0	4	0	38	0	120	1	121	82	1	83
CRC_Exom_047	3	5	0	0	130	0	0	0	2	7	0	57	6	202	8	210	139	8	147
CRC_Exom_048	0	0	1	0	19	0	0	0	0	0	0	4	0	23	1	24	19	0	19
CRC_Exom_049	2	2	1	1	105	0	1	0	2	5	0	47	4	163	7	170	112	5	117
CRC_Exom_051	1	3	0	0	269	0	0	0	5	49	1	90	6	420	4	424	324	4	328
CRC_Exom_052	2	2	1	0	103	0	1	0	2	9	0	44	3	161	6	167	114	5	119
CRC_Exom_054	5	0	0	0	127	0	0	0	1	3	0	49	2	182	5	187	131	5	136
CRC_Exom_055	3	2	1	0	168	0	0	0	6	10	0	72	5	261	6	267	184	5	189
CRC_Exom_056	4	1	2	0	176	0	0	0	2	5	0	69	6	258	7	265	183	5	188
CRC_Exom_057	4	4	2	0	191	0	1	0	6	4	0	100	8	309	11	320	201	9	210
CRC_Exom_059	5	4	0	0	92	0	0	0	3	5	0	44	4	148	9	157	100	9	109
CRC_Exom_061	3	1	0	0	98	0	0	0	3	5	0	43	5	154	4	158	106	4	110
CRC_Exom_062	1	4	3	0	279	0	1	0	4	16	0	137	8	444	9	453	299	6	305
CRC_Exom_064	2	1	1	1	214	0	0	0	6	5	0	98	12	335	5	340	225	3	228
CRC_Exom_065	4	3	0	0	147	1	0	0	5	4	0	59	8	223	8	231	156	8	164
CRC_Exom_066	2	3	0	0	233	0	0	0	8	7	0	99	13	360	5	365	248	5	253
CRC_Exom_067	2	1	0	0	134	0	0	0	5	8	0	60	10	217	3	220	147	3	150
CRC_Exom_069	3	0	1	0	152	0	0	0	5	7	1	59	9	233	4	237	165	3	168
CRC_Exom_071	2	1	2	1	137	0	0	0	5	7	0	60	4	213	6	219	149	3	152
CRC_Exom_072	0	5	4	0	165	1	0	0	6	12	2	82	6	273	10	283	185	6	191
CRC_Exom_073	5	1	1	1	177	0	0	0	4	8	0	80	11	280	8	288	189	6	195
CRC_Exom_074	4	5	2	0	179	0	0	0	8	11	0	82	5	285	11	296	198	9	207
CRC_Exom_076	3	2	0	0	189	0	0	0	8	5	0	64	12	278	5	283	202	5	207
CRC_Exom_077	3	0	1	0	92	0	0	0	2	5	0	46	7	152	4	156	99	3	102
CRC_Exom_078	1	0	1	0	81	0	0	1	1	6	0	49	7	144	3	147	88	1	89
CRC_Exom_079	0	0	2	0	117	0	0	0	6	3	0	68	4	198	2	200	126	0	126
CRC_Exom_081	7	3	0	0	139	0	0	0	3	9	1	58	3	213	10	223	152	10	162
CRC_Exom_082	4	0	2	0	107	0	0	0	0	8	0	52	3	170	6	176	115	4	119
CRC_Exom_085	6	3	1	0	105	0	0	0	4	11	0	40	1	161	10	171	120	9	129
CRC_Exom_086	1	0	1	0	119	0	0	0	2	8	0	48	3	180	2	182	129	1	130
CRC_Exom_087	5	4	1	1	204	0	0	0	4	11	0	101	3	323	11	334	219	9	228
CRC_Exom_089	2	2	0	1	171	0	0	0	4	9	0	66	4	254	5	259	184	4	188
CRC_Exom_091	8	6	1	0	142	0	0	0	5	9	1	55	1	213	15	228	157	14	171
CRC_Exom_095	0	0	0	0	40	0	0	0	1	0	0	26	0	67	0	67	41	0	41
CRC_Exom_100	0	0	0	0	16	0	0	0	0	0	0	9	1	26	0	26	16	0	16
CRC_Exom_101	5	2	2	0	132	0	0	1	3	5	1	55	8	204	10	214	141	7	148
CRC_Exom_103	2	1	1	0	136	0	0	0	5	6	1	57	6	211	4	215	148	3	151
CRC_Exom_107	2	2	2	2	156	0	0	0	5	5	0	62	5	233	8	241	166	4	170
CRC_Exom_111	2	2	3	1	135	1	1	0	1	6	0	71	13	226	10	236	142	6	148
CRC_Exom_112	3	1	1	1	208	0	1	0	6	7	0	61	5	287	7	294	221	5	226
CRC_Exom_114	1	3	0	0	321	0	1	0	11	19	0	103	6	460	5	465	351	5	356
CRC_Exom_115	2	0	2	0	111	0	0	1	2	3	0	49	4	169	5	174	116	2	118
CRC_Exom_116	2	2	1	0	144	1	0	0	2	5	0	59	3	213	6	219	151	5	156
CRC_Exom_117	5	2	1	1	300	0	0	0	7	6	0	111	8	432	9	441	313	7	320
CRC_Exom_119	7	5	6	4	316	1	0	0	13	14	0	86	4	433	23	456	343	13	356
CRC_Exom_120	1	3	0	0	145	0	0	0	3	9	0	62	8	227	4	231	157	4	161
CRC_Exom_121	3	4	4	0	228	0	0	0	5	10	0	80	6	329	11	340	243	7	250
CRC_Exom_122	4	0	2	1	182	0	1	0	4	7	0	76	7	276	8	284	193	5	198
CRC_Exom_123	5	4	0	0	170	0	0	0	4	10	0	42	8	234	9	243	184	9	193
CRC_Exom_126	6	3	1	0	142	0	0	0	4	11	0	60	2	219	10	229	157	9	166
CRC_Exom_127	4	1	0	1	104	0	0	0	2	6	1	57	3	173	6	179	113	5	118
CRC_Exom_128	3	4	1	1	154	0	0	0	2	12	0	69	7	244	9	253	168	7	175
CRC_Exom_129	1	1	0	0	140	0	0	0	5	7	0	73	9	234	2	236	152	2	154
CRC_Exom_130	5	0	3	0	130	0	0	0	0	8	0	69	8	215	8	223	138	5	143
CRC_Exom_131	3	4	0	0	124	0	0	0	3	3	0	64	4	198	7	205	130	7	137
CRC_Exom_132	2	0	3	0	180	0	2	0	7	14	0	88	7	296	7	303	201	4	205
CRC_Exom_134	2	4	1	0	133	0	0	0	5	7	0	60	5	210	7	217	145	6	151
CRC_Exom_135	4	3	1	1	108	0	0	0	3	10	0	56	5	182	9	191	121	7	128
CRC_Exom_136	4	1	1	1	187	0	0	0	2	7	0	67	7	270	7	277	196	5	201
CRC_Exom_138	2	4	0	1	176	0	0	0	3	8	0	88	7	282	7	289	187	6	193
CRC_Exom_140	0	1	3	0	127	0	0	0	1	3	0	54	8	193	4	197	131	1	132
CRC_Exom_141	1	1	1	0	123	0	1	0	4	5	0	51	7	190	4	194	132	3	135
CRC_Exom_142	2	2	2	1	105	0	1	0	4	6	0	52	4	171	8	179	115	5	120
CRC_Exom_148	2	3	3	0	170	0	0	0	3	6	1	72	8	260	8	268	180	5	185
CRC_Exom_149	5	3	1	0	245	0	0	0	6	4	0	99	7	361	9	370	255	8	263
CRC_Exom_153	5	0	0	1	347	2	1	0	13	15	3	139	8	525	9	534	378	8	386
CRC_Exom_154	1	1	1	2	371	0	0	0	14	11	0	155	13	564	5	569	396	2	398
CRC_Exom_155	0	0	1	0	294	0	0	0	13	0	0	115	6	428	1	429	307	0	307
CRC_Exom_165	2	2	3	1	296	0	0	0	8	7	2	100	8	421	8	429	313	4	317
CRC_Exom_166	4	1	1	1	140	0	1	0	4	6	0	62	8	220	8	228	150	6	156
ROC2-SS-110_T	0	0	0	0	68	0	0	0	2	4	0	29	1	104	0	104	74	0	74
ROC2-SS-115_T	0	0	0	0	65	0	0	0	0	4	0	39	1	109	0	109	69	0	69
ROC2-SS-116_T	0	0	0	0	65	0	0	0	0	4	0	34	0	103	0	103	69	0	69
ROC2-SS-117_T	0	0	0	0	94	0	0	0	2	12	0	40	0	148	0	148	108	0	108
ROC2-SS-118_T	0	0	0	0	100	0	0	0	2	12	0	35	0	149	0	149	114	0	114
ROC2-SS-119_T	0	0	0	0	110	0	0	0	2	11	0	42	0	165	0	165	123	0	123
ROC2-SS-120_T	0	0	0	0	115	0	0	0	2	8	0	49	2	176	0	176	125	0	125
ROC2-SS-121_T	0	0	0	0	102	0	0	0	2	8	0	45	2	159	0	159	112	0	112
ROC2-SS-122_T	0	0	0	0	103	0	0	0	3	9	0	45	2	162	0	162	115	0	115
SMART_001_T	2	1	1	0	109	0	0	0	2	5	0	50	1	167	4	171	116	3	119
SMART_0015_T	0	1	0	0	14	0	1	0	0	1	0	12	4	31	2	33	15	2	17
SMART_002_T	2	0	1	0	64	0	0	0	3	3	0	29	2	101	3	104	70	2	72
SMART_003_T	1	3	3	0	80	0	0	0	6	5	0	29	1	121	7	128	91	4	95
SMART_004_T	8	1	2	0	115	0	0	0	3	6	0	84	3	211	11	222	124	9	133
SMART_005_T	0	0	0	0	57	0	0	0	3	4	0	28	1	93	0	93	64	0	64
SMART_006_T	0	2	0	1	153	0	1	0	5	6	0	77	5	246	4	250	164	3	167
SMART_007_T	6	1	0	1	100	0	0	0	1	6	0	48	8	163	8	171	107	7	114
SMART_008_T	0	2	3	1	81	0	0	0	2	6	0	40	4	133	6	139	89	2	91
SMART_009_T	1	1	0	0	114	0	0	0	2	5	0	43	3	167	2	169	121	2	123
SMART_011_T	2	0	1	0	88	0	0	1	4	4	0	51	4	151	4	155	96	2	98
SMART_012_T	1	1	0	0	57	0	0	0	2	6	0	19	1	85	2	87	65	2	67
sum	303	230	131	36	18001	8	21	4	464	945	17	7695	619	27741	733	28474	19427	562	19989
*Amino acid-changing mutations: nonsynonymous exonic SNVs, frameshift indels, and splice site mutations.
Color codes:	Amino acid-changing SNV	Amino acid-changing indel

## Sheet: TableS3
Table S3. Filtering of mutations for allele-specific expression analysis based on RNA sequencing coverage
In-house series (n=126 primary CRC samples):								TCGA (n=241 primary colon cancers):
All mutations (total n=28474):								All mutations (total n=31448):
		zFPKM of mutated gene			sum					zFPKM of mutated gene			sum
		expressed (zFPKM>-3)	non-expressed (zFPKM<=-3)	NA						expressed (zFPKM>-3)	non-expressed (zFPKM<=-3)	NA
ASEReadCounter total read count at mutated position	>10	10590	28	312	10930			ASEReadCounter total read count at mutated position	>=10	10369	36	347	10752
	<10	5608	1368	231	7207				<10	7238	936	253	8427
	NA	2085	7792	460	10337				NA	3172	8793	304	12269
	sum	18283	9188	1003	28474				sum	20779	9765	904	31448
Nonsynonymous SNV, frameshift indels, splice site mutations (total n=19989):								Nonsynonymous SNV, frameshift indels, splice site mutations (total n=23493):
		zFPKM of mutated gene			sum					zFPKM of mutated gene			sum
		expressed (zFPKM>-3)	non-expressed (zFPKM<=-3)	NA						expressed (zFPKM>-3)	non-expressed (zFPKM<=-3)	NA
ASEReadCounter total read count at mutated position	>10	7759	26	218	8003			ASEReadCounter total read count at mutated position	>=10	7780	28	261	8069
	<10	3808	948	153	4909				<10	5393	707	198	6298
	NA	1389	5368	320	7077				NA	2407	6479	240	9126
	sum	12956	6342	691	19989				sum	15580	7214	699	23493
Color codes:		Mutations included in allele specific expression analysis	Mutations excluded from allele-specific expression analysis

## Sheet: TableS4
Table S4. Mutation expression frequency
*Plotted on vertical axis in Figure 2e. **Plotted on vertical axis in Figure 2a. ***Proportion (%) of mutated tumors with co-occurring expressed TP53 or KRAS mutations.
HGNC symbol	Gene category (CGC)	Mutation frequency	Mutation expression frequency		Logistic PCA		Mutation expression co-occurrence***
			Proportion (%) of tumors*	Proportion (%) of mutated tumors**	PC1	PC2	TP53	KRAS
APC	tumor suppressor gene	76.9841	65.873	85.567	-35.9032	-0.557946	60	57.5
TP53	oncogene/tumor suppressor gene	66.6667	55.5556	83.3333	-16.0391	21.8202	100	35.7143
KRAS	oncogene	46.0317	45.2381	98.2759	-13.389	-18.0344	43.8596	100
PIK3CA	oncogene	15.873	14.2857	90	28.9237	-2.88038	50	77.7778
SON	other	20.6349	11.9048	57.6923	34.6672	-5.40057	57.1429	64.2857
SMPD1	other	17.4603	9.52381	54.5455	36.5273	7.83427	63.6364	45.4545
ATM	tumor suppressor gene	9.52381	9.52381	100	34.8471	-10.69	27.2727	72.7273
MUC12	other	19.8413	7.93651	40	39.9826	0.803769	66.6667	44.4444
FBXW7	tumor suppressor gene	8.73016	7.93651	90.9091	38.0189	-2.41177	30	70
HOMEZ	other	8.73016	7.14286	81.8182	38.929	1.41877	77.7778	44.4444
KIAA1109	other	7.93651	7.14286	90	36.9673	12.0587	88.8889	44.4444
HNRNPC	other	7.14286	7.14286	100	41.0943	-0.554586	55.5556	66.6667
TRUB1	other	7.14286	7.14286	100	40.7323	-5.66804	33.3333	55.5556
SMAD4	tumor suppressor gene	8.73016	6.34921	72.7273	39.4557	0.165282	75	62.5
SYNE2	other	8.73016	6.34921	72.7273	38.0605	-9.08438	37.5	62.5
SACS	other	7.93651	6.34921	80	38.6959	-0.412904	62.5	75
XAB2	other	7.14286	6.34921	88.8889	42.374	-6.28458	50	37.5
NRAS	oncogene	6.34921	6.34921	100	39.7205	12.395	87.5	0
AHNAK2	other	15.0794	5.55556	36.8421	43.6425	0.792612	50	0
EPPK1	other	10.3175	5.55556	53.8462	41.7032	1.27304	57.1429	42.8571
LRP1	other	9.52381	5.55556	58.3333	39.5821	0.914814	85.7143	57.1429
MFSD3	other	9.52381	5.55556	58.3333	39.8905	1.81906	85.7143	28.5714
ZBTB7B	other	7.14286	5.55556	77.7778	38.8032	0.00972308	71.4286	57.1429
BIRC6	oncogene	6.34921	5.55556	87.5	41.7825	0.241612	50	50
BRAF	oncogene	6.34921	5.55556	87.5	44.0442	1.76524	71.4286	0
IRAK1	other	6.34921	5.55556	87.5	40.7458	-0.293377	42.8571	57.1429
PCBP1	other	5.55556	5.55556	100	41.005	-0.45983	28.5714	71.4286
FCGBP	other	14.2857	4.7619	33.3333	42.8318	0.361906	50	33.3333
TCF7L2	other	11.1111	4.7619	42.8571	41.3012	0.263799	80	40
AP5Z1	other	10.3175	4.7619	46.1538	42.7737	0.31847	50	33.3333
AGAP1	other	9.52381	4.7619	50	43.3868	0.508558	50	33.3333
SOX9	other	8.73016	4.7619	54.5455	41.3257	0.216092	83.3333	50
SOX4	other	7.14286	4.7619	66.6667	41.7067	0.545777	83.3333	83.3333
HELZ2	other	6.34921	4.7619	75	42.0535	0.452509	50	50
KMT2C	tumor suppressor gene	6.34921	4.7619	75	45.0506	-5.2374	16.6667	50
SIN3A	other	6.34921	4.7619	75	40.4517	-14.7292	0	83.3333
BRCA2	tumor suppressor gene	5.55556	4.7619	85.7143	42.3507	0.289949	50	50
TTC7A	other	5.55556	4.7619	85.7143	44.4437	1.21556	66.6667	0
ATAD3B	other	4.7619	4.7619	100	42.0797	1.41348	100	33.3333
RBM42	other	4.7619	4.7619	100	41.9597	-4.12459	66.6667	50
RBMXL1	other	12.6984	3.96825	31.25	44.0441	0.934401	60	40
DDX11	other	11.1111	3.96825	35.7143	43.0453	-0.360633	60	40
PLEC	other	8.73016	3.96825	45.4545	43.2332	0.277636	60	60
AKNA	other	7.14286	3.96825	55.5556	43.9514	1.1128	60	20
HOXA13	other	7.14286	3.96825	55.5556	41.8618	-0.9144	40	80
TNRC18	other	7.14286	3.96825	55.5556	42.1339	-0.539897	40	100
ALS2CL	other	6.34921	3.96825	62.5	42.535	-6.1388	40	80
DGKH	other	6.34921	3.96825	62.5	41.6447	11.1353	80	40
FUK	other	6.34921	3.96825	62.5	42.7393	0.0965153	40	60
EIF2AK4	other	5.55556	3.96825	71.4286	45.2391	-5.22255	25	50
FEM1A	other	5.55556	3.96825	71.4286	43.1272	0.179528	20	60
MYH14	other	5.55556	3.96825	71.4286	44.0404	1.11238	80	20
NOXO1	other	5.55556	3.96825	71.4286	44.5322	0.4135	40	0
PTK7	other	5.55556	3.96825	71.4286	44.9971	1.29151	80	0
ADGRL1	other	4.7619	3.96825	83.3333	41.9516	-0.878987	60	100
DIP2C	other	4.7619	3.96825	83.3333	41.0349	11.7218	100	20
OPLAH	other	4.7619	3.96825	83.3333	43.1881	0.00398511	20	80
PIKFYVE	other	4.7619	3.96825	83.3333	43.4157	4.70191	60	20
PLCG1	oncogene	4.7619	3.96825	83.3333	41.6756	1.18622	100	40
POLD1	tumor suppressor gene	4.7619	3.96825	83.3333	40.9168	11.1533	80	20
SMAD3	tumor suppressor gene	4.7619	3.96825	83.3333	42.2386	-0.412407	40	80
TRRAP	oncogene	4.7619	3.96825	83.3333	43.469	-0.0947972	40	40
XDH	other	4.7619	3.96825	83.3333	42.5686	0.263418	60	60
ZNF646	other	4.7619	3.96825	83.3333	41.8213	-1.37486	60	80
ARHGAP21	other	3.96825	3.96825	100	43.2394	0.732392	40	20
CHD4	oncogene	3.96825	3.96825	100	41.8279	-0.489319	60	100
HSP90AB1	other	3.96825	3.96825	100	42.2031	-1.73612	60	60
KIF12	other	3.96825	3.96825	100	45.6604	1.18471	40	0
LAMB1	other	3.96825	3.96825	100	42.3932	11.1448	60	0
MACF1	other	3.96825	3.96825	100	43.0494	1.28122	80	20
MBTPS1	other	3.96825	3.96825	100	40.8236	-9.1762	20	80
PTPRD	tumor suppressor gene	3.96825	3.96825	100	44.2127	0.749896	40	60
PTPRN2	other	3.96825	3.96825	100	42.9757	-0.594321	40	60
RAB11FIP1	other	3.96825	3.96825	100	40.6863	10.9287	60	40
SMAD2	tumor suppressor gene	3.96825	3.96825	100	42.8963	-0.753705	40	60
SNX33	other	3.96825	3.96825	100	40.8041	-8.82073	40	60
WDR59	other	3.96825	3.96825	100	43.3726	1.36383	60	40
ZNF638	other	3.96825	3.96825	100	39.1119	-11.0306	20	100
AMER1	tumor suppressor gene	8.73016	3.1746	36.3636	42.7742	7.83394	50	25
CYR61	other	8.73016	3.1746	36.3636	42.3023	-0.627873	75	50
MIB2	other	7.93651	3.1746	40	44.4562	0.76637	75	25
ATRX	tumor suppressor gene	7.14286	3.1746	44.4444	44.3272	0.451251	25	50
CEP170B	other	7.14286	3.1746	44.4444	43.5797	0.861017	75	75
DBNL	other	7.14286	3.1746	44.4444	44.5779	0.444954	50	25
FBXL14	other	7.14286	3.1746	44.4444	44.1634	0.330762	50	50
ZNF814	other	7.14286	3.1746	44.4444	43.2432	0.445899	100	50
AHNAK	other	6.34921	3.1746	50	45.4568	-4.31835	75	25
BCOR	tumor suppressor gene	6.34921	3.1746	50	44.849	-6.6243	0	75
ROBO1	other	6.34921	3.1746	50	44.6315	-0.0941633	25	50
CHD6	other	5.55556	3.1746	57.1429	41.079	-9.43503	0	100
CREBBP	oncogene/tumor suppressor gene	5.55556	3.1746	57.1429	42.5656	-2.6027	25	100
AMBRA1	other	4.7619	3.1746	66.6667	43.6506	0.584874	75	50
CENPB	other	4.7619	3.1746	66.6667	44.7078	1.40049	75	0
MAP3K21	other	4.7619	3.1746	66.6667	43.3618	-0.123788	50	75
TRPM4	other	4.7619	3.1746	66.6667	43.1728	0.461638	50	50
UTRN	other	4.7619	3.1746	66.6667	42.4715	-0.326013	50	75
ACVR1B	other	3.96825	3.1746	80	42.5532	-2.35066	25	75
ACVR2A	tumor suppressor gene	3.96825	3.1746	80	42.9814	-0.815468	25	100
ADAM19	other	3.96825	3.1746	80	41.4977	-9.40334	0	100
AKAP9	other	3.96825	3.1746	80	43.4279	1.11916	75	50
DDX42	other	3.96825	3.1746	80	41.8788	11.4733	100	0
GALNT2	other	3.96825	3.1746	80	42.2154	-5.30439	50	50
MYCBP2	other	3.96825	3.1746	80	45.3282	1.31701	75	0
SLC35A4	other	3.96825	3.1746	80	42.6223	0.232811	75	50
TRIP12	other	3.96825	3.1746	80	44.6899	1.30564	75	0
UBR5	oncogene	3.96825	3.1746	80	43.3169	0.953725	100	25
ARHGAP32	other	3.1746	3.1746	100	43.8768	-1.09338	25	50
B4GALT2	other	3.1746	3.1746	100	43.8268	0.41961	75	50
BRWD1	other	3.1746	3.1746	100	45.1024	0.25962	25	25
CCDC88C	other	3.1746	3.1746	100	45.5253	0.431415	25	0
CNOT1	other	3.1746	3.1746	100	42.6251	-0.450724	75	75
CTNNB1	oncogene	3.1746	3.1746	100	43.687	-1.1066	50	50
ELF3	tumor suppressor gene	3.1746	3.1746	100	41.8956	0.252683	75	75
ICE1	other	3.1746	3.1746	100	43.6915	0.451348	50	50
LDLRAD3	other	3.1746	3.1746	100	41.8788	11.4733	100	0
LSS	other	3.1746	3.1746	100	42.9037	0.182915	75	75
MEN1	tumor suppressor gene	3.1746	3.1746	100	41.9376	11.3165	100	0
MTOR	oncogene	3.1746	3.1746	100	44.6034	0.711932	50	25
MX1	other	3.1746	3.1746	100	45.0005	-5.56992	25	50
MYO18A	other	3.1746	3.1746	100	42.1478	0.5627	100	50
MYO1E	other	3.1746	3.1746	100	41.4947	-8.87772	25	75
NOTCH1	oncogene/tumor suppressor gene	3.1746	3.1746	100	45.3933	0.819193	50	0
PABPC4	other	3.1746	3.1746	100	44.3611	0.872735	75	25
PARP8	other	3.1746	3.1746	100	42.7295	-0.229469	75	50
PLXNA1	other	3.1746	3.1746	100	42.5733	-0.599764	50	75
RALGAPB	other	3.1746	3.1746	100	43.7375	-4.14693	75	50
RBBP6	other	3.1746	3.1746	100	44.3632	0.390142	50	25
RNF213	other	3.1746	3.1746	100	45.3039	-4.01575	50	25
RPS20	other	3.1746	3.1746	100	45.0992	0.803166	50	0
RRN3	other	3.1746	3.1746	100	44.0737	0.811423	75	25
SLC20A2	other	3.1746	3.1746	100	42.9791	11.7445	75	0
SLTM	other	3.1746	3.1746	100	40.8474	-9.76211	0	100
SMARCA4	tumor suppressor gene	3.1746	3.1746	100	43.3708	-1.62775	25	50
SP3	other	3.1746	3.1746	100	42.2272	11.5352	100	0
SPATA13	other	3.1746	3.1746	100	41.7634	11.3646	100	0
TBRG4	other	3.1746	3.1746	100	41.4632	-9.12925	0	75
TECPR2	other	3.1746	3.1746	100	44.961	-4.50098	50	25
TJP2	other	3.1746	3.1746	100	41.8735	0.515969	100	75
TRAF6	other	3.1746	3.1746	100	42.9296	0.818646	75	75
USP9X	other	3.1746	3.1746	100	43.7949	0.75826	50	50
WDFY3	other	3.1746	3.1746	100	44.5875	-4.34922	50	50
WDR33	other	3.1746	3.1746	100	40.7323	-9.24604	25	100
WDR60	other	3.1746	3.1746	100	44.558	1.1946	75	25
ZNF264	other	3.1746	3.1746	100	42.2307	11.0508	75	0
ZNF316	other	3.1746	3.1746	100	41.769	11.0123	75	25
ZNRF3	tumor suppressor gene	3.1746	3.1746	100	41.3509	11.3289	100	25
HSPG2	other	7.93651	2.38095	30	46.8419	-4.96146	0	0
PCNT	other	7.93651	2.38095	30	44.9509	1.21263	100	0
RTKN2	other	7.93651	2.38095	30	45.8218	0.500527	50	0
IQSEC1	other	7.14286	2.38095	33.3333	45.2047	1.13572	66.6667	33.3333
CACNA1H	other	6.34921	2.38095	37.5	45.4619	0.657882	66.6667	33.3333
HERC2	other	6.34921	2.38095	37.5	45.4712	0.59122	66.6667	33.3333
HR	other	6.34921	2.38095	37.5	44.3588	0.310002	33.3333	66.6667
ANKRD11	other	5.55556	2.38095	42.8571	45.6097	-4.40219	66.6667	33.3333
ARHGEF18	other	5.55556	2.38095	42.8571	45.6159	-4.97851	33.3333	33.3333
LAMA5	other	5.55556	2.38095	42.8571	44.9678	0.277187	66.6667	66.6667
TMEM70	other	5.55556	2.38095	42.8571	45.3863	-0.118217	33.3333	0
AGAP4	other	4.7619	2.38095	50	43.6043	0.421483	66.6667	66.6667
ARID1A	tumor suppressor gene	4.7619	2.38095	50	44.8497	-0.461544	33.3333	66.6667
GAS6	other	4.7619	2.38095	50	45.3505	0.989192	66.6667	33.3333
MGA	other	4.7619	2.38095	50	45.3382	0.2438	66.6667	33.3333
AFF1	other	3.96825	2.38095	60	45.1465	0.234003	33.3333	33.3333
AXIN2	tumor suppressor gene	3.96825	2.38095	60	44.5256	0.910895	66.6667	0
COL17A1	other	3.96825	2.38095	60	44.6933	0.922084	100	66.6667
DENND4B	other	3.96825	2.38095	60	43.8267	0.523895	100	33.3333
DKK3	other	3.96825	2.38095	60	44.0521	-1.44296	66.6667	100
FREM1	other	3.96825	2.38095	60	41.9001	-9.0688	0	100
HECTD4	other	3.96825	2.38095	60	45.2514	0.457167	33.3333	33.3333
IFT172	other	3.96825	2.38095	60	44.5612	0.703721	66.6667	33.3333
INTS1	other	3.96825	2.38095	60	43.5562	0.926989	100	33.3333
JADE2	other	3.96825	2.38095	60	43.7217	0.580823	100	66.6667
KDM5A	other	3.96825	2.38095	60	42.7123	11.0544	100	0
LRWD1	other	3.96825	2.38095	60	43.8391	0.108485	33.3333	66.6667
MBOAT7	other	3.96825	2.38095	60	45.0979	0.285999	33.3333	33.3333
NBAS	other	3.96825	2.38095	60	43.7543	0.146017	100	33.3333
PGRMC1	other	3.96825	2.38095	60	44.5333	0.480643	66.6667	33.3333
PUS7	other	3.96825	2.38095	60	44.3711	0.804769	100	33.3333
RASAL2	other	3.96825	2.38095	60	45.1004	0.341679	66.6667	33.3333
TRIM65	other	3.96825	2.38095	60	44.0063	-0.959638	33.3333	66.6667
ABCA5	other	3.1746	2.38095	75	43.6017	0.357239	100	66.6667
ACVR1	oncogene	3.1746	2.38095	75	43.8693	0.473091	66.6667	66.6667
AQR	other	3.1746	2.38095	75	43.7838	-2.05348	0	100
ARFGEF2	other	3.1746	2.38095	75	44.8572	0.935703	66.6667	33.3333
BAIAP2L2	other	3.1746	2.38095	75	45.8571	0.692037	33.3333	33.3333
BAZ2A	other	3.1746	2.38095	75	41.9001	-9.0688	0	100
CARD11	oncogene	3.1746	2.38095	75	43.4577	-0.0650934	66.6667	100
COIL	other	3.1746	2.38095	75	43.1999	0.0861988	100	66.6667
DIDO1	other	3.1746	2.38095	75	44.1624	1.36344	100	33.3333
DLG5	other	3.1746	2.38095	75	44.8644	0.439622	66.6667	66.6667
DZIP3	other	3.1746	2.38095	75	42.8033	-1.52241	33.3333	100
EHBP1	other	3.1746	2.38095	75	44.2372	-0.0930324	66.6667	33.3333
EP300	tumor suppressor gene	3.1746	2.38095	75	45.9954	-4.85128	0	33.3333
FARP1	other	3.1746	2.38095	75	45.1308	-4.28556	66.6667	33.3333
FAT1	tumor suppressor gene	3.1746	2.38095	75	45.4728	-4.8731	33.3333	66.6667
FBXL18	other	3.1746	2.38095	75	43.1864	0.339203	100	100
GNAQ	oncogene	3.1746	2.38095	75	41.9001	-9.0688	0	100
GON4L	other	3.1746	2.38095	75	44.9756	0.287967	66.6667	33.3333
GRB7	other	3.1746	2.38095	75	44.5959	-0.275154	33.3333	66.6667
HNMT	other	3.1746	2.38095	75	41.9001	-9.0688	0	100
IDE	other	3.1746	2.38095	75	43.8819	-0.425305	66.6667	100
IRF2	other	3.1746	2.38095	75	46.1348	-4.0826	66.6667	0
KCNH8	other	3.1746	2.38095	75	42.7123	11.0544	100	0
KIF13B	other	3.1746	2.38095	75	43.2686	0.767305	66.6667	66.6667
LRP6	other	3.1746	2.38095	75	43.876	-0.215345	33.3333	66.6667
MAP3K11	other	3.1746	2.38095	75	43.2839	-0.197704	66.6667	100
MCM3AP	other	3.1746	2.38095	75	44.9991	0.663837	66.6667	33.3333
MEF2A	other	3.1746	2.38095	75	45.9002	-0.53786	0	33.3333
NAA15	other	3.1746	2.38095	75	44.7244	-0.331192	33.3333	66.6667
PAN2	other	3.1746	2.38095	75	41.9001	-9.0688	0	100
PANK4	other	3.1746	2.38095	75	41.9001	-9.0688	0	100
PLEKHG1	other	3.1746	2.38095	75	43.9525	0.309285	66.6667	66.6667
RAPGEF6	other	3.1746	2.38095	75	43.6044	0.445695	100	66.6667
RNF123	other	3.1746	2.38095	75	42.7123	11.0544	100	0
RPTOR	other	3.1746	2.38095	75	44.2282	0.64027	66.6667	33.3333
SECISBP2L	other	3.1746	2.38095	75	45.3043	-0.58083	0	33.3333
SELPLG	other	3.1746	2.38095	75	45.1585	-0.0954216	50	100
SETD1B	tumor suppressor gene	3.1746	2.38095	75	45.5454	-4.44357	66.6667	33.3333
SPTBN1	other	3.1746	2.38095	75	44.698	-0.0824515	33.3333	100
STK17A	other	3.1746	2.38095	75	43.9478	-0.106732	33.3333	66.6667
TGFBR2	tumor suppressor gene	3.1746	2.38095	75	41.9001	-9.0688	0	100
TRIM24	other	3.1746	2.38095	75	43.7403	0.465272	33.3333	100
TSSC4	other	3.1746	2.38095	75	44.1804	0.96959	66.6667	33.3333
UTP20	other	3.1746	2.38095	75	44.4821	0.630436	100	33.3333
VPS13C	other	3.1746	2.38095	75	45.1601	-0.296681	33.3333	66.6667
VPS13D	other	3.1746	2.38095	75	44.3394	0.314221	33.3333	66.6667
ZGRF1	other	3.1746	2.38095	75	41.9001	-9.0688	0	100
ZNF91	other	3.1746	2.38095	75	45.6339	0.861951	66.6667	0
ABCA2	other	2.38095	2.38095	100	45.1497	-1.24024	33.3333	33.3333
ADNP	other	2.38095	2.38095	100	43.796	0.369128	66.6667	66.6667
ANKRD26	other	2.38095	2.38095	100	44.5084	-0.0496479	33.3333	100
ASH1L	other	2.38095	2.38095	100	44.6719	-0.215758	33.3333	66.6667
ASXL2	tumor suppressor gene	2.38095	2.38095	100	44.1659	0.0330297	66.6667	66.6667
ATAD2B	other	2.38095	2.38095	100	44.7936	0.690706	66.6667	66.6667
ATP11A	other	2.38095	2.38095	100	44.3068	-0.345669	33.3333	100
B4GALNT3	other	2.38095	2.38095	100	44.8023	0.246426	66.6667	33.3333
CABIN1	other	2.38095	2.38095	100	42.7123	11.0544	100	0
CAMSAP2	other	2.38095	2.38095	100	42.7123	11.0544	100	0
CCDC22	other	2.38095	2.38095	100	44.4971	-0.874823	0	100
CCNL2	other	2.38095	2.38095	100	46.5289	-4.97184	0	33.3333
CDH1	tumor suppressor gene	2.38095	2.38095	100	45.6999	-4.48937	33.3333	66.6667
CDK5RAP1	other	2.38095	2.38095	100	41.9001	-9.0688	0	100
CENPF	other	2.38095	2.38095	100	43.9023	0.140105	33.3333	66.6667
CEP350	other	2.38095	2.38095	100	44.3655	1.01572	100	0
CLSTN1	other	2.38095	2.38095	100	41.9001	-9.0688	0	100
CPSF3	other	2.38095	2.38095	100	44.0927	-0.488422	0	100
DAZAP1	other	2.38095	2.38095	100	45.3004	-1.93138	0	66.6667
DIS3L	other	2.38095	2.38095	100	44.0574	0.902062	66.6667	66.6667
DMXL2	other	2.38095	2.38095	100	46.4219	-4.57161	33.3333	0
DNMT3A	tumor suppressor gene	2.38095	2.38095	100	46.9786	-4.4549	0	0
DYNLT1	other	2.38095	2.38095	100	42.7123	11.0544	100	0
EEF1G	other	2.38095	2.38095	100	45.5148	0.696479	33.3333	33.3333
EEPD1	other	2.38095	2.38095	100	46.2753	-4.04952	66.6667	0
EHD1	other	2.38095	2.38095	100	44.343	-0.0142789	33.3333	100
EIF2B3	other	2.38095	2.38095	100	41.9001	-9.0688	0	100
EIF4G1	other	2.38095	2.38095	100	46.3196	0.743401	33.3333	0
EPHA2	other	2.38095	2.38095	100	44.3864	1.42841	66.6667	66.6667
EPHB3	other	2.38095	2.38095	100	45.32	-0.453256	0	33.3333
ERCC6L2	other	2.38095	2.38095	100	43.882	-1.98904	33.3333	66.6667
ETFB	other	2.38095	2.38095	100	42.7123	11.0544	100	0
GATAD2A	other	2.38095	2.38095	100	45.0887	0.237899	33.3333	66.6667
GNPAT	other	2.38095	2.38095	100	44.7068	-0.0990756	66.6667	33.3333
GOLGA2	other	2.38095	2.38095	100	45.7413	-0.177671	0	66.6667
GOLGA4	other	2.38095	2.38095	100	45.2701	0.471485	66.6667	0
H2AFV	other	2.38095	2.38095	100	42.7123	11.0544	100	0
HIBCH	other	2.38095	2.38095	100	42.7123	11.0544	100	0
HIST1H4K	other	2.38095	2.38095	100	43.3804	-0.683807	33.3333	100
HIVEP1	other	2.38095	2.38095	100	42.7748	0.516992	100	66.6667
IFRD1	other	2.38095	2.38095	100	42.7123	11.0544	100	0
IMP4	other	2.38095	2.38095	100	43.2269	0.38768	100	66.6667
KDM3A	other	2.38095	2.38095	100	43.8922	-0.0637732	66.6667	66.6667
KLC2	other	2.38095	2.38095	100	44.3529	1.02883	100	0
LARP6	other	2.38095	2.38095	100	41.9001	-9.0688	0	100
LHPP	other	2.38095	2.38095	100	41.9001	-9.0688	0	100
LLGL2	other	2.38095	2.38095	100	43.7928	-1.71284	33.3333	66.6667
LMNB1	other	2.38095	2.38095	100	46.5949	-5.02955	0	33.3333
LTBP1	other	2.38095	2.38095	100	44.6258	-0.409977	33.3333	33.3333
MAPRE2	other	2.38095	2.38095	100	42.7123	11.0544	100	0
MAST2	other	2.38095	2.38095	100	44.2669	-0.692746	0	100
MMS22L	other	2.38095	2.38095	100	41.9001	-9.0688	0	100
MRPL44	other	2.38095	2.38095	100	42.7123	11.0544	100	0
MTO1	other	2.38095	2.38095	100	44.1991	0.840834	100	66.6667
MYO10	other	2.38095	2.38095	100	45.5304	0.827334	33.3333	33.3333
MYO6	other	2.38095	2.38095	100	44.0063	0.0048014	33.3333	66.6667
MYOF	other	2.38095	2.38095	100	43.2667	-2.15247	33.3333	100
NCAPG2	other	2.38095	2.38095	100	44.6166	0.338796	33.3333	33.3333
NDC1	other	2.38095	2.38095	100	42.7123	11.0544	100	0
NFRKB	other	2.38095	2.38095	100	43.6632	-0.465416	33.3333	100
NGEF	other	2.38095	2.38095	100	43.8753	-1.4784	66.6667	33.3333
NIPBL	other	2.38095	2.38095	100	44.158	-0.603902	0	100
NOC2L	other	2.38095	2.38095	100	42.7123	11.0544	100	0
NUDCD1	other	2.38095	2.38095	100	44.7788	0.066768	33.3333	33.3333
PABPC1	oncogene/tumor suppressor gene	2.38095	2.38095	100	45.0485	0.949589	66.6667	0
PCNX3	other	2.38095	2.38095	100	41.9001	-9.0688	0	100
PDE5A	other	2.38095	2.38095	100	43.962	-1.40988	33.3333	66.6667
PIEZO1	other	2.38095	2.38095	100	44.8467	0.591118	33.3333	33.3333
PIK3C2B	other	2.38095	2.38095	100	45.1115	-4.47051	66.6667	33.3333
PIK3C3	other	2.38095	2.38095	100	44.1329	-0.296637	0	100
PIK3R1	tumor suppressor gene	2.38095	2.38095	100	44.8306	0.331399	33.3333	33.3333
POGLUT1	other	2.38095	2.38095	100	45.6566	0.687662	33.3333	33.3333
POLK	other	2.38095	2.38095	100	46.6757	-4.65763	0	33.3333
POU2F1	other	2.38095	2.38095	100	43.5735	0.416229	66.6667	66.6667
PPFIA1	other	2.38095	2.38095	100	45.651	-0.225814	0	33.3333
PPP2R1A	tumor suppressor gene	2.38095	2.38095	100	44.9765	0.592922	66.6667	33.3333
PSMD11	other	2.38095	2.38095	100	42.7123	11.0544	100	0
PTPRF	other	2.38095	2.38095	100	45.0635	0.706181	33.3333	33.3333
RAVER1	other	2.38095	2.38095	100	44.4249	0.73743	100	66.6667
RBM45	other	2.38095	2.38095	100	42.7123	11.0544	100	0
RIPK4	other	2.38095	2.38095	100	43.8229	0.876551	100	66.6667
RTTN	other	2.38095	2.38095	100	41.9001	-9.0688	0	100
SEC23A	other	2.38095	2.38095	100	44.3998	-2.32529	0	100
SEC24A	other	2.38095	2.38095	100	41.9001	-9.0688	0	100
SKI	oncogene	2.38095	2.38095	100	43.8648	-0.591033	0	100
SMG6	other	2.38095	2.38095	100	43.9249	0.282402	66.6667	66.6667
SNRNP200	other	2.38095	2.38095	100	42.7123	11.0544	100	0
SPAG9	other	2.38095	2.38095	100	44.2657	1.0415	100	0
SPATA2	other	2.38095	2.38095	100	42.7123	11.0544	100	0
TBC1D31	other	2.38095	2.38095	100	45.108	0.18329	33.3333	33.3333
TBC1D9B	other	2.38095	2.38095	100	44.9873	0.769261	33.3333	0
TBRG1	other	2.38095	2.38095	100	42.7123	11.0544	100	0
TCTN3	other	2.38095	2.38095	100	45.1768	0.239093	33.3333	33.3333
TELO2	other	2.38095	2.38095	100	46.2781	-4.78297	33.3333	33.3333
TGFBR1	other	2.38095	2.38095	100	44.3383	-0.413938	66.6667	66.6667
TMEM267	other	2.38095	2.38095	100	42.7123	11.0544	100	0
TOP2B	other	2.38095	2.38095	100	41.9001	-9.0688	0	100
TTK	other	2.38095	2.38095	100	45.4866	1.11721	66.6667	33.3333
UBR3	other	2.38095	2.38095	100	44.2846	0.240197	66.6667	66.6667
UBR4	other	2.38095	2.38095	100	46.2138	-3.99932	33.3333	0
URGCP	other	2.38095	2.38095	100	42.7123	11.0544	100	0
VCP	other	2.38095	2.38095	100	45.3628	0.582926	66.6667	33.3333
VPS51	other	2.38095	2.38095	100	42.7123	11.0544	100	0
WDR90	other	2.38095	2.38095	100	42.6837	-1.85026	66.6667	100
XRCC5	other	2.38095	2.38095	100	44.3618	0.292871	66.6667	66.6667
ZBTB34	other	2.38095	2.38095	100	44.363	0.22198	66.6667	66.6667
ZBTB49	other	2.38095	2.38095	100	42.7123	11.0544	100	0
ZC3HAV1	other	2.38095	2.38095	100	43.2225	-2.70128	66.6667	100
ZNF292	other	2.38095	2.38095	100	46.2599	-4.49511	33.3333	33.3333
ZNF600	other	2.38095	2.38095	100	43.6571	-0.447035	66.6667	100
ZNF704	other	2.38095	2.38095	100	42.7123	11.0544	100	0
ZNF787	other	2.38095	2.38095	100	45.6895	0.112533	33.3333	33.3333
MUC5B	other	17.4603	1.5873	9.09091	46.2174	0.0814991	50	50
SYNE1	other	15.0794	1.5873	10.5263	45.186	0.797547	100	0
ABCA7	other	11.9048	1.5873	13.3333	44.6177	0.558048	100	50
OBSL1	other	10.3175	1.5873	15.3846	46.1538	0.323173	50	50
NBPF14;NBPF8;NBPF9	other	9.52381	1.5873	16.6667	44.2529	0.423485	100	100
HUWE1	other	8.73016	1.5873	18.1818	45.1527	0.779698	100	0
NBEA	other	8.73016	1.5873	18.1818	45.2966	0.619085	100	50
RHPN2	other	8.73016	1.5873	18.1818	45.7198	0.332308	50	50
SCAF1	other	8.73016	1.5873	18.1818	44.9066	0.432642	100	50
GNAS	oncogene	7.93651	1.5873	20	44.3744	-0.760888	50	100
MYO9B	other	7.93651	1.5873	20	45.0683	-0.133069	50	50
DYNC2H1	other	7.14286	1.5873	22.2222	44.8011	0.542821	50	50
LAMB3	other	7.14286	1.5873	22.2222	45.406	0.152156	50	50
SHANK2	other	7.14286	1.5873	22.2222	46.9025	0.85029	50	0
EPHA7	other	6.34921	1.5873	25	45.4974	0.0774683	0	100
MAP3K1	oncogene/tumor suppressor gene	6.34921	1.5873	25	45.9335	0.609092	100	0
SLC4A2	other	6.34921	1.5873	25	46.6654	0.681178	50	0
ZFP36L2	other	6.34921	1.5873	25	43.9505	0.0715627	100	100
DOCK4	other	5.55556	1.5873	28.5714	45.2746	-0.0294932	50	50
HTT	other	5.55556	1.5873	28.5714	45.2479	-0.0607834	50	100
NUTF2	other	5.55556	1.5873	28.5714	45.5494	0.0397145	50	50
TNRC6B	other	5.55556	1.5873	28.5714	45.2258	0.349791	50	50
ASXL1	tumor suppressor gene	4.7619	1.5873	33.3333	45.7547	0.455051	50	50
AUTS2	other	4.7619	1.5873	33.3333	44.6827	0.180669	100	100
COL4A3	other	4.7619	1.5873	33.3333	44.0572	7.64878	100	0
FN1	other	4.7619	1.5873	33.3333	44.8887	-0.746773	0	100
PTEN	tumor suppressor gene	4.7619	1.5873	33.3333	44.718	-0.25808	50	100
SCAF8	other	4.7619	1.5873	33.3333	45.6525	0.336056	50	50
SCAP	other	4.7619	1.5873	33.3333	45.6567	0.127942	50	50
TUBGCP3	other	4.7619	1.5873	33.3333	45.6241	-0.0958131	50	50
ZC3H13	other	4.7619	1.5873	33.3333	46.0623	0.282642	0	50
ARHGAP4	other	3.96825	1.5873	40	45.6156	0.12492	50	50
ARHGEF39	other	3.96825	1.5873	40	45.0018	-0.18379	50	50
ATXN1	other	3.96825	1.5873	40	45.8747	0.271467	50	100
BAX	tumor suppressor gene	3.96825	1.5873	40	44.8967	-0.416856	0	100
CD248	other	3.96825	1.5873	40	44.8771	0.433789	100	50
CROCC	other	3.96825	1.5873	40	45.1424	0.405029	50	100
HOOK2	other	3.96825	1.5873	40	45.1195	0.0954	50	50
LMTK3	other	3.96825	1.5873	40	46.8891	0.38834	0	50
LTF	other	3.96825	1.5873	40	44.0572	7.64878	100	0
MED12	tumor suppressor gene	3.96825	1.5873	40	45.4238	0.158224	100	50
NFATC2	other	3.96825	1.5873	40	45.5038	0.115007	50	50
RPAP1	other	3.96825	1.5873	40	44.747	0.0316721	100	50
SLC9A3R1	other	3.96825	1.5873	40	44.9036	0.0947359	50	50
SVIL	other	3.96825	1.5873	40	45.0023	-0.683819	0	100
TMEM158	other	3.96825	1.5873	40	44.8866	0.421431	100	50
TNRC6C	other	3.96825	1.5873	40	47.0628	-4.59402	0	50
USF3	other	3.96825	1.5873	40	45.5955	0.345325	50	0
ZNF573	other	3.96825	1.5873	40	46.1654	0.215842	50	50
AARS2	other	3.1746	1.5873	50	45.458	0.154554	50	0
ABCG1	other	3.1746	1.5873	50	45.266	0.483063	50	50
ACOT4	other	3.1746	1.5873	50	45.1345	0.752389	100	50
ATP7B	other	3.1746	1.5873	50	44.2199	0.16552	50	100
BCLAF1	other	3.1746	1.5873	50	46.1306	0.568017	50	0
BRD4	other	3.1746	1.5873	50	45.7156	0.741497	100	0
CDKN2A	tumor suppressor gene	3.1746	1.5873	50	45.1309	0.312552	50	50
DCHS1	other	3.1746	1.5873	50	44.5404	0.339941	100	50
DENND3	other	3.1746	1.5873	50	45.231	0.272637	100	50
DST	other	3.1746	1.5873	50	44.7079	0.201739	50	100
DUOX2	other	3.1746	1.5873	50	43.5886	-5.86127	0	100
EHMT1	other	3.1746	1.5873	50	45.2683	0.438628	50	50
EMILIN1	other	3.1746	1.5873	50	45.4684	0.422808	100	100
IFITM3	other	3.1746	1.5873	50	45.1928	0.249833	100	50
IFT140	other	3.1746	1.5873	50	46.5378	0.0375632	0	0
ITPR1	other	3.1746	1.5873	50	43.5508	-6.1133	0	100
KIF27	other	3.1746	1.5873	50	44.7063	0.725957	100	50
KLHL29	other	3.1746	1.5873	50	44.3629	0.649844	100	50
LYST	other	3.1746	1.5873	50	46.1	0.3949	50	0
MET	oncogene	3.1746	1.5873	50	44.3809	-0.42432	50	100
NCK2	other	3.1746	1.5873	50	45.305	0.459685	100	50
NF1	tumor suppressor gene	3.1746	1.5873	50	44.8175	-1.40218	50	50
PHRF1	other	3.1746	1.5873	50	45.9956	-0.116363	0	50
PIGO	other	3.1746	1.5873	50	45.8827	0.31259	50	0
PIK3C2A	other	3.1746	1.5873	50	45.4364	0.391007	100	50
PLEKHH1	other	3.1746	1.5873	50	44.6421	0.77841	100	50
PLEKHO2	other	3.1746	1.5873	50	44.3251	0.433067	100	50
PREX1	other	3.1746	1.5873	50	46.4067	0.975003	50	0
PTP4A3	other	3.1746	1.5873	50	45.2465	-0.36153	50	100
PTPRO	other	3.1746	1.5873	50	44.7145	-0.249945	50	100
REV3L	other	3.1746	1.5873	50	46.2702	0.774136	50	0
RNF8	other	3.1746	1.5873	50	45.5723	-1.4662	0	50
SDHAF1	other	3.1746	1.5873	50	44.897	0.183542	50	50
SF1	other	3.1746	1.5873	50	44.9049	0.101144	50	100
SIPA1L3	other	3.1746	1.5873	50	45.4103	0.581714	50	50
SMAD7	other	3.1746	1.5873	50	45.1345	0.752389	100	50
SNAPC4	other	3.1746	1.5873	50	47.8115	-4.0669	0	0
SRC	oncogene	3.1746	1.5873	50	44.9337	0.842057	100	0
TEP1	other	3.1746	1.5873	50	46.9466	-4.34682	0	0
ZKSCAN5	other	3.1746	1.5873	50	44.3009	0.092468	50	100
ZNF516	other	3.1746	1.5873	50	46.4746	-4.05012	50	0
ZNF669	other	3.1746	1.5873	50	46.2312	0.529301	0	50
ACE	other	2.38095	1.5873	66.6667	45.0528	-0.0136074	50	50
AGO2	other	2.38095	1.5873	66.6667	45.0495	0.464595	50	50
AGPS	other	2.38095	1.5873	66.6667	44.1744	-0.0851029	100	100
AGT	other	2.38095	1.5873	66.6667	45.9807	0.146404	0	50
ALKBH4	other	2.38095	1.5873	66.6667	45.2103	0.267564	50	50
ANAPC2	other	2.38095	1.5873	66.6667	46.8339	-4.70522	0	50
ANKRD44	other	2.38095	1.5873	66.6667	45.4577	0.263346	50	50
ARFGEF1	other	2.38095	1.5873	66.6667	45.6723	0.66357	100	50
ATF7IP	other	2.38095	1.5873	66.6667	46.1399	-4.48162	50	50
ATXN3	other	2.38095	1.5873	66.6667	44.1701	-0.232263	50	100
BCL2L11	other	2.38095	1.5873	66.6667	45.1903	0.555977	100	50
BCL9	other	2.38095	1.5873	66.6667	45.7855	0.188784	50	100
BMPR2	other	2.38095	1.5873	66.6667	45.0308	0.152679	50	50
CAB39L	other	2.38095	1.5873	66.6667	44.0572	7.64878	100	0
CAMK2G	other	2.38095	1.5873	66.6667	45.3084	0.390536	100	50
CAMKK2	other	2.38095	1.5873	66.6667	45.7343	0.192046	50	50
CAMSAP3	other	2.38095	1.5873	66.6667	46.1879	0.705423	50	0
CASP8	tumor suppressor gene	2.38095	1.5873	66.6667	43.8905	0.6142	100	100
CCNT2	other	2.38095	1.5873	66.6667	45.4158	0.381116	50	50
CDC20	other	2.38095	1.5873	66.6667	46.2584	-0.113385	50	50
CDC42EP1	other	2.38095	1.5873	66.6667	45.2826	0.356378	50	50
CNTRL	other	2.38095	1.5873	66.6667	45.0797	0.127545	50	50
COL18A1	other	2.38095	1.5873	66.6667	45.2848	0.376609	50	50
CPNE7	other	2.38095	1.5873	66.6667	45.5031	-0.0835303	50	50
CTR9	other	2.38095	1.5873	66.6667	45.4577	0.263346	50	50
DGKD	other	2.38095	1.5873	66.6667	45.1839	-0.327211	50	100
DLAT	other	2.38095	1.5873	66.6667	44.9638	0.546367	50	50
DOCK8	other	2.38095	1.5873	66.6667	45.5493	0.932766	50	50
DUSP16	other	2.38095	1.5873	66.6667	45.0797	-0.419298	50	100
DYNC1H1	other	2.38095	1.5873	66.6667	44.4632	0.202579	100	50
DYRK1B	other	2.38095	1.5873	66.6667	47.0122	0.793804	50	0
ERCC8	other	2.38095	1.5873	66.6667	45.9809	0.20132	50	50
ESRRA	other	2.38095	1.5873	66.6667	45.4304	0.675128	100	0
EXOC6B	other	2.38095	1.5873	66.6667	45.2544	0.705575	100	0
FGFRL1	other	2.38095	1.5873	66.6667	44.9309	0.443452	100	50
FLII	other	2.38095	1.5873	66.6667	44.9638	0.0310419	0	100
FZR1	other	2.38095	1.5873	66.6667	45.4666	0.0783986	0	50
GDPGP1	other	2.38095	1.5873	66.6667	43.5508	-6.1133	0	100
GIGYF2	other	2.38095	1.5873	66.6667	43.7355	0.0727454	100	100
GIN1	other	2.38095	1.5873	66.6667	43.5508	-6.1133	0	100
GSE1	other	2.38095	1.5873	66.6667	44.6983	0.563948	100	50
GSN	other	2.38095	1.5873	66.6667	45.432	0.234118	0	50
GSS	other	2.38095	1.5873	66.6667	47.3255	0.589286	0	0
HCFC1	other	2.38095	1.5873	66.6667	45.3498	0.797226	100	0
HERC5	other	2.38095	1.5873	66.6667	44.9923	0.593333	100	0
HKDC1	other	2.38095	1.5873	66.6667	46.3548	0.319516	0	50
IL6R	other	2.38095	1.5873	66.6667	45.7232	0.227659	50	50
JMJD1C	other	2.38095	1.5873	66.6667	45.4027	-0.55999	0	50
KCNH2	other	2.38095	1.5873	66.6667	44.8967	-0.416856	0	100
KIAA0100	other	2.38095	1.5873	66.6667	45.6246	0.155974	50	50
KIAA1211L	other	2.38095	1.5873	66.6667	43.5886	-5.86127	0	100
KIF21A	other	2.38095	1.5873	66.6667	45.3493	-0.999547	50	50
KMT2D	oncogene/tumor suppressor gene	2.38095	1.5873	66.6667	46.1917	-6.12418	0	50
KMT2E	other	2.38095	1.5873	66.6667	44.6467	0.371804	50	100
LAMA2	other	2.38095	1.5873	66.6667	44.453	-1.57776	50	100
LMTK2	other	2.38095	1.5873	66.6667	45.54	0.0593016	50	50
MBD2	other	2.38095	1.5873	66.6667	46.0758	0.133442	0	50
MLEC	other	2.38095	1.5873	66.6667	45.6875	0.702278	50	50
MTUS1	other	2.38095	1.5873	66.6667	43.5533	-5.96928	0	100
MUT	other	2.38095	1.5873	66.6667	46.7568	0.549275	0	50
MYH10	other	2.38095	1.5873	66.6667	44.3223	-0.0298323	100	100
NAV2	other	2.38095	1.5873	66.6667	45.651	0.467094	100	50
NBEAL1	other	2.38095	1.5873	66.6667	45.5902	-0.478553	0	100
NFAT5	other	2.38095	1.5873	66.6667	45.5052	0.144663	50	50
NSD1	other	2.38095	1.5873	66.6667	45.0132	-0.665218	0	100
NUP214	other	2.38095	1.5873	66.6667	45.9163	0.503908	50	50
PBRM1	tumor suppressor gene	2.38095	1.5873	66.6667	44.6421	0.77841	100	50
PDS5B	other	2.38095	1.5873	66.6667	44.6983	0.563948	100	50
PGF	other	2.38095	1.5873	66.6667	45.2079	0.262553	50	50
POGZ	other	2.38095	1.5873	66.6667	45.4225	0.511372	100	50
POLR3F	other	2.38095	1.5873	66.6667	44.6253	0.0993192	50	100
PPP1R21	other	2.38095	1.5873	66.6667	43.5886	-5.86127	0	100
PRMT9	other	2.38095	1.5873	66.6667	44.0572	7.64878	100	0
PROM2	other	2.38095	1.5873	66.6667	45.537	0.0160137	50	50
PTPN12	other	2.38095	1.5873	66.6667	44.6391	-0.364287	50	100
PTPN13	tumor suppressor gene	2.38095	1.5873	66.6667	44.7408	0.137426	50	100
PTPRK	other	2.38095	1.5873	66.6667	46.094	-0.138784	0	50
RB1CC1	other	2.38095	1.5873	66.6667	45.1539	-0.0232028	50	50
RNF103	other	2.38095	1.5873	66.6667	46.7335	0.980294	50	0
RNF40	other	2.38095	1.5873	66.6667	45.4194	0.672298	100	50
ROBO2	tumor suppressor gene	2.38095	1.5873	66.6667	44.9585	0.00999472	50	100
SBNO2	other	2.38095	1.5873	66.6667	45.1907	-0.0321141	50	50
SEMA3A	other	2.38095	1.5873	66.6667	44.2298	-0.450596	50	100
SHROOM4	other	2.38095	1.5873	66.6667	45.6105	0.775806	100	0
SLC38A10	other	2.38095	1.5873	66.6667	46.2508	0.682268	100	0
SLC6A6	other	2.38095	1.5873	66.6667	46.1441	0.0214696	50	50
SNX29	other	2.38095	1.5873	66.6667	45.6794	0.429925	50	50
SRSF11	other	2.38095	1.5873	66.6667	45.9827	0.716563	0	50
TGIF1	other	2.38095	1.5873	66.6667	45.44	0.197179	100	100
TLN1	other	2.38095	1.5873	66.6667	46.6078	0.0100123	0	50
TNIP1	other	2.38095	1.5873	66.6667	45.4452	-0.00821459	50	100
TPSAB1	other	2.38095	1.5873	66.6667	46.0759	0.581654	50	0
TULP4	other	2.38095	1.5873	66.6667	44.6648	0.175096	100	100
UBE3B	other	2.38095	1.5873	66.6667	45.0767	-0.495226	0	100
USP37	other	2.38095	1.5873	66.6667	45.1568	0.933027	100	0
WNK2	tumor suppressor gene	2.38095	1.5873	66.6667	44.6475	0.882663	100	50
WRNIP1	other	2.38095	1.5873	66.6667	46.4611	0.202555	0	0
YTHDC2	other	2.38095	1.5873	66.6667	44.5233	-1.20042	50	50
ZBTB20	other	2.38095	1.5873	66.6667	43.6857	-0.325038	100	100
ZC3H6	other	2.38095	1.5873	66.6667	45.601	0.970421	100	0
ZNF407	other	2.38095	1.5873	66.6667	45.0755	0.654932	100	50
ZNF609	other	2.38095	1.5873	66.6667	46.2356	-4.4697	50	50
ZZEF1	other	2.38095	1.5873	66.6667	45.6705	0.0966619	50	50
ADAP1	other	1.5873	1.5873	100	46.1267	0.209775	50	50
AFF4	other	1.5873	1.5873	100	44.7728	0.59643	50	50
AKAP11	other	1.5873	1.5873	100	46.1214	0.654702	50	0
ALKBH5	other	1.5873	1.5873	100	44.9924	-0.000576736	50	50
ANKLE2	other	1.5873	1.5873	100	45.1593	0.319741	50	50
ANKRD28	other	1.5873	1.5873	100	45.4944	0.636129	100	0
ANKRD50	other	1.5873	1.5873	100	45.1322	0.749528	100	50
AP4M1	other	1.5873	1.5873	100	45.4231	0.229336	50	50
ARFRP1	other	1.5873	1.5873	100	46.43	0.582195	100	0
ARHGEF7	other	1.5873	1.5873	100	46.3483	0.958457	50	50
ARID3A	other	1.5873	1.5873	100	44.4765	0.143936	50	100
ASAP1	other	1.5873	1.5873	100	45.3671	0.312181	50	50
ASCC3	other	1.5873	1.5873	100	45.5683	0.691778	100	50
ASNSD1	other	1.5873	1.5873	100	46.6527	-4.35469	50	50
ASPM	other	1.5873	1.5873	100	44.9309	0.443452	100	50
ATP13A1	other	1.5873	1.5873	100	46.3479	-0.0490347	0	50
ATXN1L	other	1.5873	1.5873	100	44.6598	0.0976184	50	100
B4GALT5	other	1.5873	1.5873	100	44.7647	0.296156	100	50
BACH1	other	1.5873	1.5873	100	44.0346	-0.134758	100	100
BARD1	tumor suppressor gene	1.5873	1.5873	100	44.381	0.0407743	100	100
BCAR3	other	1.5873	1.5873	100	45.2302	0.609966	100	50
BCAS1	other	1.5873	1.5873	100	45.8463	0.620105	100	0
BIRC5	other	1.5873	1.5873	100	45.4216	0.29629	100	0
BLM	tumor suppressor gene	1.5873	1.5873	100	44.6291	0.271819	100	100
BMP2K	other	1.5873	1.5873	100	46.1408	0.427098	50	0
BRPF3	other	1.5873	1.5873	100	44.6674	0.415682	100	50
BTAF1	other	1.5873	1.5873	100	45.303	0.775447	100	50
BTD	other	1.5873	1.5873	100	45.0405	-0.0462744	0	100
C2orf42	other	1.5873	1.5873	100	45.6868	0.484187	50	50
CAMSAP1	other	1.5873	1.5873	100	45.1433	0.75795	100	50
CAPN15	other	1.5873	1.5873	100	46.6406	-4.69586	0	50
CASD1	other	1.5873	1.5873	100	44.6619	0.191245	100	50
CASP6	other	1.5873	1.5873	100	45.2902	0.433407	100	50
CCDC88B	other	1.5873	1.5873	100	44.5984	0.373089	100	50
CCNE1	other	1.5873	1.5873	100	45.0859	0.64689	100	50
CCT3	other	1.5873	1.5873	100	44.9703	-0.112363	0	100
CDC34	other	1.5873	1.5873	100	45.604	0.0776921	50	50
CDCA2	other	1.5873	1.5873	100	43.5508	-6.1133	0	100
CELSR1	other	1.5873	1.5873	100	45.6068	0.317376	50	50
CEP250	other	1.5873	1.5873	100	44.7576	0.216116	100	100
CEP89	other	1.5873	1.5873	100	44.6141	-0.0777396	50	100
CLASRP	other	1.5873	1.5873	100	45.9071	0.414862	100	50
CLCN7	other	1.5873	1.5873	100	47.1582	-3.87412	50	0
CLIP1	other	1.5873	1.5873	100	46.1603	0.30077	50	50
CLIP2	other	1.5873	1.5873	100	44.0093	0.282312	100	100
CLPTM1L	other	1.5873	1.5873	100	45.0353	0.52688	100	0
CLSTN3	other	1.5873	1.5873	100	46.7807	0.258654	0	50
COA7	other	1.5873	1.5873	100	45.9589	0.287482	0	0
COPG1	other	1.5873	1.5873	100	45.3411	0.72762	100	50
CPEB4	other	1.5873	1.5873	100	44.8967	-0.416856	0	100
CPPED1	other	1.5873	1.5873	100	45.676	0.45948	100	50
CRELD1	other	1.5873	1.5873	100	45.5913	0.741462	100	0
CRYBG3	other	1.5873	1.5873	100	44.8617	0.540452	100	50
CSNK1A1	other	1.5873	1.5873	100	46.6163	0.466257	50	0
CSPP1	other	1.5873	1.5873	100	45.3217	0.491188	100	50
CTNND1	other	1.5873	1.5873	100	45.6549	0.731324	100	0
CUL9	other	1.5873	1.5873	100	44.6796	0.451624	100	50
CUX1	oncogene/tumor suppressor gene	1.5873	1.5873	100	46.0413	0.32755	50	0
CYB5R3	other	1.5873	1.5873	100	45.053	-0.070402	50	50
CYP27A1	other	1.5873	1.5873	100	45.5038	0.115007	50	50
DCAF10	other	1.5873	1.5873	100	44.6949	0.558798	100	50
DCLRE1A	other	1.5873	1.5873	100	44.7225	0.28	100	50
DDC	other	1.5873	1.5873	100	44.2934	-0.255964	50	100
DEGS2	other	1.5873	1.5873	100	44.8031	-1.42717	50	100
DENND2D	other	1.5873	1.5873	100	45.3832	0.580148	100	50
DIS3L2	other	1.5873	1.5873	100	44.707	0.489107	100	50
DMXL1	other	1.5873	1.5873	100	45.5996	0.702128	50	50
DNAJC13	other	1.5873	1.5873	100	44.8195	0.409551	100	50
DOCK5	other	1.5873	1.5873	100	45.2746	-0.223858	0	100
DPP9	other	1.5873	1.5873	100	45.6601	0.674006	50	0
DPY19L4	other	1.5873	1.5873	100	44.8967	-0.416856	0	100
DSP	other	1.5873	1.5873	100	46.0476	0.100632	50	0
DSTYK	other	1.5873	1.5873	100	45.7299	-0.00993481	50	50
EFHC1	other	1.5873	1.5873	100	45.2134	0.213313	50	50
EIF2AK3	other	1.5873	1.5873	100	44.7365	0.270352	100	50
EIF3J	other	1.5873	1.5873	100	44.8967	-0.416856	0	100
ELOVL5	other	1.5873	1.5873	100	45.56	0.258059	50	50
EML2	other	1.5873	1.5873	100	45.126	-0.114922	0	100
EML3	other	1.5873	1.5873	100	45.0239	-0.432423	50	50
EML4	other	1.5873	1.5873	100	45.1354	-1.02031	50	50
ERBB2	oncogene	1.5873	1.5873	100	46.4551	0.447438	0	0
ERICH1	other	1.5873	1.5873	100	45.9487	0.557416	50	0
ESPL1	other	1.5873	1.5873	100	45.1299	0.296	50	100
ETV6	other	1.5873	1.5873	100	45.5725	0.0834303	50	50
EXOC3	other	1.5873	1.5873	100	44.6169	-0.0693448	50	100
EXOC4	other	1.5873	1.5873	100	45.3607	-0.242811	0	50
FAM114A1	other	1.5873	1.5873	100	45.5904	-0.22132	0	100
FAM120A	other	1.5873	1.5873	100	47.2358	-4.19172	50	0
FAM135A	other	1.5873	1.5873	100	44.8589	0.00932453	50	50
FAM160B2	other	1.5873	1.5873	100	45.618	-0.0509604	0	50
FAM208B	other	1.5873	1.5873	100	45.0863	0.0391113	50	50
FAM53C	other	1.5873	1.5873	100	45.176	0.305632	50	50
FAM83B	other	1.5873	1.5873	100	45.231	0.756978	100	0
FANCG	tumor suppressor gene	1.5873	1.5873	100	44.3024	0.0846747	100	50
FBXL17	other	1.5873	1.5873	100	44.9044	0.51097	100	100
FBXO11	tumor suppressor gene	1.5873	1.5873	100	46.1221	0.565542	100	0
FMNL3	other	1.5873	1.5873	100	44.8966	-0.445543	0	100
FMR1	other	1.5873	1.5873	100	46.4834	0.218686	0	0
FN3KRP	other	1.5873	1.5873	100	43.8617	-0.124467	100	100
FOSL2	other	1.5873	1.5873	100	45.3841	0.731154	100	50
FOXO1	other	1.5873	1.5873	100	45.406	0.152156	50	50
FPGS	other	1.5873	1.5873	100	44.7738	-0.0927622	50	100
FRYL	other	1.5873	1.5873	100	44.274	-0.412604	50	100
GAK	other	1.5873	1.5873	100	45.161	0.0956084	50	50
GALNT7	other	1.5873	1.5873	100	44.9939	0.486777	100	0
GANAB	other	1.5873	1.5873	100	44.9182	0.5222	100	50
GAS2L1	other	1.5873	1.5873	100	46.7403	0.248831	50	0
GBE1	other	1.5873	1.5873	100	44.3847	0.0158283	100	100
GBP2	other	1.5873	1.5873	100	45.5389	0.454325	50	0
GCDH	other	1.5873	1.5873	100	45.5467	-0.064563	0	50
GGH	other	1.5873	1.5873	100	44.9172	-0.0225738	0	100
GIGYF1	other	1.5873	1.5873	100	45.5426	0.339199	50	50
GLYR1	other	1.5873	1.5873	100	45.1472	0.400011	100	50
GOLGA3	other	1.5873	1.5873	100	46.3084	0.47591	50	50
GOLGB1	other	1.5873	1.5873	100	46.8294	0.823952	50	0
GPAA1	other	1.5873	1.5873	100	45.0602	0.46175	50	50
GPBP1	other	1.5873	1.5873	100	46.5464	-4.55106	50	0
GRB10	other	1.5873	1.5873	100	45.4941	0.674168	100	0
GRN	other	1.5873	1.5873	100	44.6129	4.35558	100	0
GRPEL2	other	1.5873	1.5873	100	45.9458	0.0526787	0	50
GTF2IRD1	other	1.5873	1.5873	100	44.8967	-0.416856	0	100
GUF1	other	1.5873	1.5873	100	45.7989	1.05617	100	0
HEATR3	other	1.5873	1.5873	100	43.5508	-6.1133	0	100
HIRIP3	other	1.5873	1.5873	100	45.9857	0.477224	50	0
HIST1H1D	other	1.5873	1.5873	100	45.5228	0.313683	50	50
HIST2H3D	other	1.5873	1.5873	100	45.1289	0.178952	50	50
HIVEP2	other	1.5873	1.5873	100	45.5494	0.795912	100	0
HNRNPDL	other	1.5873	1.5873	100	44.7654	0.325224	50	50
HPS4	other	1.5873	1.5873	100	45.6711	-0.160104	0	0
HUNK	other	1.5873	1.5873	100	45.1354	-1.02031	50	50
IARS2	other	1.5873	1.5873	100	44.9038	-0.249144	50	100
IL1RAP	other	1.5873	1.5873	100	44.3972	0.00603368	50	100
INPP4A	other	1.5873	1.5873	100	45.9914	0.706579	50	50
IPMK	other	1.5873	1.5873	100	45.1835	-1.56153	0	50
IPO4	other	1.5873	1.5873	100	46.9168	0.257238	0	0
ISG20	other	1.5873	1.5873	100	47.2292	-4.27851	50	0
ITSN2	other	1.5873	1.5873	100	46.5464	-4.55106	50	0
JMY	other	1.5873	1.5873	100	45.6551	0.630621	100	0
JUN	other	1.5873	1.5873	100	44.9236	-0.837916	0	100
KAT2A	other	1.5873	1.5873	100	45.0541	0.113881	50	50
KAT6A	other	1.5873	1.5873	100	45.1268	0.512471	50	50
KAT8	other	1.5873	1.5873	100	46.1474	0.312593	50	0
KDM3B	other	1.5873	1.5873	100	44.7589	-1.15346	50	50
KDM4C	other	1.5873	1.5873	100	43.9799	-1.35515	50	100
KDM5B	other	1.5873	1.5873	100	46.6139	0.0545025	0	50
KIAA0319L	other	1.5873	1.5873	100	44.3316	-0.00451985	50	100
KIAA0556	other	1.5873	1.5873	100	44.4957	0.095233	50	100
KIF18B	other	1.5873	1.5873	100	45.1286	0.133721	50	100
KLF3	other	1.5873	1.5873	100	45.8654	0.858175	100	50
KLF5	other	1.5873	1.5873	100	45.0379	0.477917	100	50
KTN1	other	1.5873	1.5873	100	45.5437	0.342683	50	50
LAD1	other	1.5873	1.5873	100	47.2292	-4.27851	50	0
LAMC2	other	1.5873	1.5873	100	44.3545	-0.111808	50	100
LDLR	other	1.5873	1.5873	100	45.5732	0.341536	50	50
LIMCH1	other	1.5873	1.5873	100	44.8279	0.539115	100	50
LIN9	other	1.5873	1.5873	100	45.5223	0.432088	50	50
LMAN2	other	1.5873	1.5873	100	45.2511	0.438653	100	0
LMBRD2	other	1.5873	1.5873	100	44.528	0.620647	100	50
LMO7	other	1.5873	1.5873	100	44.6927	-0.157655	50	100
LRP5	other	1.5873	1.5873	100	47.5464	-4.39274	0	0
LRRC14	other	1.5873	1.5873	100	45.8514	0.226153	50	50
MAD1L1	other	1.5873	1.5873	100	46.7322	-0.0314615	0	50
MAEA	other	1.5873	1.5873	100	44.9357	0.493	100	50
MAML2	other	1.5873	1.5873	100	44.8935	0.387374	50	50
MAN2C1	other	1.5873	1.5873	100	45.6343	-0.232919	0	50
MAP3K2	other	1.5873	1.5873	100	45.0822	0.206741	50	50
MAP3K4	other	1.5873	1.5873	100	44.3545	0.301008	50	100
MAU2	other	1.5873	1.5873	100	46.7597	0.425851	0	50
MBD1	other	1.5873	1.5873	100	45.4401	-0.957511	0	100
MCF2L	other	1.5873	1.5873	100	45.1472	0.216445	100	0
MDN1	other	1.5873	1.5873	100	45.5522	1.03667	100	0
MECOM	other	1.5873	1.5873	100	45.4564	0.427311	50	50
MED16	other	1.5873	1.5873	100	44.7268	0.405719	50	50
MGAT4B	other	1.5873	1.5873	100	45.5903	0.183969	0	50
MICAL2	other	1.5873	1.5873	100	47.5139	-4.41687	0	0
MIF	other	1.5873	1.5873	100	44.8967	-0.416856	0	100
MINK1	other	1.5873	1.5873	100	46.5357	-4.78385	0	50
MORC2	other	1.5873	1.5873	100	47.1149	-4.14366	50	0
MOSPD2	other	1.5873	1.5873	100	45.6902	0.0823156	50	50
MPP5	other	1.5873	1.5873	100	46.669	-4.66357	0	50
MRPL37	other	1.5873	1.5873	100	45.7324	0.848728	100	0
MRPS2	other	1.5873	1.5873	100	44.7974	-0.24857	50	100
MTG2	other	1.5873	1.5873	100	45.0901	0.640275	100	0
MYO5B	other	1.5873	1.5873	100	45.3199	0.0927076	50	50
MYO7B	other	1.5873	1.5873	100	46.3524	0.899791	100	0
N4BP2	other	1.5873	1.5873	100	46.1903	0.48446	50	0
NAT10	other	1.5873	1.5873	100	45.7336	0.121626	50	50
NBR1	other	1.5873	1.5873	100	45.0901	0.640275	100	0
NCAPD2	other	1.5873	1.5873	100	45.3277	-1.29826	50	50
NCAPD3	other	1.5873	1.5873	100	44.1196	0.738355	100	100
NCBP2	other	1.5873	1.5873	100	46.7568	0.549275	0	50
NCOA2	other	1.5873	1.5873	100	46.0802	1.17307	100	0
NCOA6	other	1.5873	1.5873	100	45.9076	1.01347	50	50
NHSL1	other	1.5873	1.5873	100	45.1961	0.0317245	50	100
NIPAL1	other	1.5873	1.5873	100	43.5533	-5.96928	0	100
NR2F6	other	1.5873	1.5873	100	45.5656	0.867073	100	0
NR5A2	other	1.5873	1.5873	100	45.3345	0.376288	50	50
NUDT2	other	1.5873	1.5873	100	46.2492	1.04307	100	0
NUMA1	other	1.5873	1.5873	100	44.6176	-0.105752	50	100
NUP188	other	1.5873	1.5873	100	44.8097	0.274486	100	50
NUP205	other	1.5873	1.5873	100	43.5533	-5.96928	0	100
NUP210	other	1.5873	1.5873	100	46.0211	-0.0378799	0	50
OGDH	other	1.5873	1.5873	100	45.7631	0.607207	100	0
OLFM4	other	1.5873	1.5873	100	44.7462	-0.349081	50	100
OTUD7B	other	1.5873	1.5873	100	45.7396	-0.0406937	50	50
PACS2	other	1.5873	1.5873	100	46.7322	-0.0314615	0	50
PAN3	other	1.5873	1.5873	100	44.274	-0.412604	50	100
PAPSS1	other	1.5873	1.5873	100	45.1386	0.278923	50	50
PARP9	other	1.5873	1.5873	100	45.8266	0.46106	50	50
PCCB	other	1.5873	1.5873	100	45.0731	0.384113	50	50
PCDH1	other	1.5873	1.5873	100	44.9752	-0.237877	50	100
PCDHGB7	other	1.5873	1.5873	100	44.8677	0.102008	50	100
PDCD2	other	1.5873	1.5873	100	44.827	0.336652	50	50
PDE3B	other	1.5873	1.5873	100	44.1162	0.144896	100	100
PDE4A	other	1.5873	1.5873	100	45.089	0.029328	50	100
PFKL	other	1.5873	1.5873	100	45.3486	0.206455	100	50
PHF2	other	1.5873	1.5873	100	45.102	0.166282	50	50
PHKG2	other	1.5873	1.5873	100	44.6388	3.40155	50	50
PIGB	other	1.5873	1.5873	100	46.7063	-4.44584	50	50
PIK3CB	oncogene	1.5873	1.5873	100	45.0822	0.206741	50	50
PITPNM1	other	1.5873	1.5873	100	46.2312	0.529301	0	50
PJA2	other	1.5873	1.5873	100	45.184	-0.309439	0	100
PKN2	other	1.5873	1.5873	100	45.8348	0.0780579	50	50
PLK1	other	1.5873	1.5873	100	45.7964	0.692212	100	0
PLXNB1	other	1.5873	1.5873	100	45.3411	0.72762	100	50
PNPLA2	other	1.5873	1.5873	100	47.5461	-4.52508	0	0
POLE	tumor suppressor gene	1.5873	1.5873	100	46.1473	0.513888	50	0
POLR3A	other	1.5873	1.5873	100	45.4225	0.511372	100	50
POU5F1B	other	1.5873	1.5873	100	45.3116	-0.329358	0	100
PPA2	other	1.5873	1.5873	100	45.9553	0.538791	50	0
PPM1D	oncogene	1.5873	1.5873	100	46.2413	0.706446	50	0
PPP1R15A	other	1.5873	1.5873	100	45.3084	0.390536	100	50
PPWD1	other	1.5873	1.5873	100	46.1769	0.239514	50	50
PRPF40A	other	1.5873	1.5873	100	44.8393	-0.220153	50	100
PRRC2C	other	1.5873	1.5873	100	45.0941	0.407817	50	50
PSME4	other	1.5873	1.5873	100	46.6527	0.683238	0	0
PTK2B	other	1.5873	1.5873	100	46.1701	1.26303	50	0
PTPN11	oncogene	1.5873	1.5873	100	46.1065	0.190513	0	50
PTPRA	other	1.5873	1.5873	100	46.7352	1.08324	50	0
PVR	other	1.5873	1.5873	100	44.8967	-0.416856	0	100
RABGAP1L	other	1.5873	1.5873	100	45.248	0.00642101	50	50
RANBP2	other	1.5873	1.5873	100	46.2959	-4.60657	50	50
RAPGEF2	other	1.5873	1.5873	100	45.5837	-0.364331	0	100
RBL2	other	1.5873	1.5873	100	44.5885	-1.67526	0	100
RBM25	other	1.5873	1.5873	100	46.0636	0.388936	0	50
RECQL4	oncogene/tumor suppressor gene	1.5873	1.5873	100	45.486	0.261687	50	50
REPIN1	other	1.5873	1.5873	100	44.4782	-0.0808019	100	100
RHOBTB3	other	1.5873	1.5873	100	44.5532	0.574426	100	50
RICTOR	other	1.5873	1.5873	100	45.0147	-0.0595099	0	100
RNF14	other	1.5873	1.5873	100	45.1802	0.605553	100	50
RNF145	other	1.5873	1.5873	100	45.5031	-0.0835303	50	50
RPAP2	other	1.5873	1.5873	100	45.8094	0.450525	50	50
RPL22	other	1.5873	1.5873	100	44.8967	-0.416856	0	100
RREB1	other	1.5873	1.5873	100	46.6715	0.707762	50	0
RRS1	other	1.5873	1.5873	100	46.6371	0.392108	50	0
SAMHD1	other	1.5873	1.5873	100	46.3665	-4.12867	50	0
SBNO1	other	1.5873	1.5873	100	45.5379	0.0920012	0	50
SCCPDH	other	1.5873	1.5873	100	45.3116	-0.329358	0	100
SCYL2	other	1.5873	1.5873	100	44.8967	-0.416856	0	100
SEPT11	other	1.5873	1.5873	100	46.1527	0.59122	50	0
SERINC1	other	1.5873	1.5873	100	44.707	0.489107	100	50
SERTAD1	other	1.5873	1.5873	100	46.5752	-0.359957	0	50
SETD2	tumor suppressor gene	1.5873	1.5873	100	46.5753	-0.107687	0	50
SETDB1	oncogene	1.5873	1.5873	100	44.8593	0.525579	100	50
SETX	other	1.5873	1.5873	100	44.4549	0.428046	100	50
SGTB	other	1.5873	1.5873	100	45.2738	0.578149	100	50
SIN3B	other	1.5873	1.5873	100	44.449	0.289675	50	100
SLC25A12	other	1.5873	1.5873	100	45.9474	-4.69628	50	50
SLC25A30	other	1.5873	1.5873	100	45.3266	0.447493	100	50
SLC35F5	other	1.5873	1.5873	100	46.9822	-4.433	0	0
SLC39A10	other	1.5873	1.5873	100	43.7497	-0.0546677	100	100
SLC45A4	other	1.5873	1.5873	100	45.7914	0.360125	50	50
SMARCA5	other	1.5873	1.5873	100	46.257	0.179896	50	50
SMC1A	tumor suppressor gene	1.5873	1.5873	100	45.6145	0.205985	50	50
SMC5	other	1.5873	1.5873	100	43.6857	-0.325038	100	100
SMG5	other	1.5873	1.5873	100	45.1033	-1.41857	0	50
SMPD4	other	1.5873	1.5873	100	45.0068	-0.521814	0	100
SMTN	other	1.5873	1.5873	100	46.4843	0.719067	50	50
SNRNP70	other	1.5873	1.5873	100	45.601	0.169365	50	50
SPG11	other	1.5873	1.5873	100	46.49	0.711131	50	0
SPIDR	other	1.5873	1.5873	100	46.8569	1.28126	50	0
SPRTN	other	1.5873	1.5873	100	44.3742	0.0863193	100	50
STAT5A	other	1.5873	1.5873	100	45.601	0.169365	50	50
STAT6	other	1.5873	1.5873	100	46.1926	0.311585	50	50
SUCO	other	1.5873	1.5873	100	45.0559	-0.547376	0	100
SUGP1	other	1.5873	1.5873	100	44.9036	0.0947359	50	50
SYT13	other	1.5873	1.5873	100	45.4378	-0.342078	0	100
SZT2	other	1.5873	1.5873	100	47.5461	-4.52508	0	0
TAF1	other	1.5873	1.5873	100	46.0781	0.369617	50	0
TAOK3	other	1.5873	1.5873	100	44.7363	-0.201123	50	100
TBC1D2	other	1.5873	1.5873	100	45.1854	-0.147826	50	100
TBC1D5	other	1.5873	1.5873	100	44.5946	0.317738	100	50
TBCD	other	1.5873	1.5873	100	44.928	-0.0348641	50	100
TCF12	other	1.5873	1.5873	100	44.2501	0.255515	100	100
TCN1	other	1.5873	1.5873	100	45.6357	0.244508	50	50
TCP1	other	1.5873	1.5873	100	45.2825	0.397161	50	100
TDRD7	other	1.5873	1.5873	100	46.1794	0.912152	100	0
TFAP4	other	1.5873	1.5873	100	44.6187	0.327172	50	50
TFG	other	1.5873	1.5873	100	45.7765	0.130067	50	50
THBS1	other	1.5873	1.5873	100	45.6477	0.443063	50	0
THOP1	other	1.5873	1.5873	100	45.0118	-0.355138	50	50
TIMM44	other	1.5873	1.5873	100	43.8711	0.5128	100	100
TINAGL1	other	1.5873	1.5873	100	45.5636	0.500443	50	50
TMC4	other	1.5873	1.5873	100	45.4979	0.323672	50	0
TMEM129	other	1.5873	1.5873	100	44.5211	0.154982	100	50
TMEM132A	other	1.5873	1.5873	100	45.6509	0.045726	50	50
TMTC3	other	1.5873	1.5873	100	45.2641	0.342315	100	100
TOP1	other	1.5873	1.5873	100	44.2178	-1.64801	50	100
TOP1MT	other	1.5873	1.5873	100	46.0757	0.744592	50	0
TOPORS	other	1.5873	1.5873	100	45.1329	-1.69295	0	100
TP53BP1	other	1.5873	1.5873	100	44.9211	-0.207734	0	100
TPP2	other	1.5873	1.5873	100	44.1245	0.0564587	100	100
TRAF7	tumor suppressor gene	1.5873	1.5873	100	44.6216	-1.35083	50	50
TRAPPC12	other	1.5873	1.5873	100	45.281	0.628919	100	50
TRIM14	other	1.5873	1.5873	100	45.7518	0.586765	100	0
TRIM38	other	1.5873	1.5873	100	45.0173	-0.138676	50	50
TRIP11	other	1.5873	1.5873	100	44.9751	-0.217091	0	100
TRIP4	other	1.5873	1.5873	100	45.6591	0.494837	100	0
TRPM7	other	1.5873	1.5873	100	46.1066	0.41899	50	0
TSNARE1	other	1.5873	1.5873	100	46.1408	0.427098	50	0
TSR1	other	1.5873	1.5873	100	46.3617	0.618515	50	0
TTF2	other	1.5873	1.5873	100	46.5125	-4.93379	0	50
TTLL4	other	1.5873	1.5873	100	46.1383	0.499065	50	0
TUBGCP6	other	1.5873	1.5873	100	46.2827	0.74655	50	0
TXLNA	other	1.5873	1.5873	100	44.8456	0.182262	50	50
UBR2	other	1.5873	1.5873	100	45.4168	0.238486	0	50
UGGT1	other	1.5873	1.5873	100	45.215	-1.31001	50	50
UNC13B	other	1.5873	1.5873	100	43.5533	-5.96928	0	100
UNC45A	other	1.5873	1.5873	100	46.6463	-4.35542	50	50
USP32	other	1.5873	1.5873	100	44.9141	0.633795	100	50
USP7	other	1.5873	1.5873	100	45.7702	0.357951	100	50
VEZT	other	1.5873	1.5873	100	45.2618	0.284451	100	50
WDR48	other	1.5873	1.5873	100	43.5508	-6.1133	0	100
WNK1	other	1.5873	1.5873	100	45.0733	-0.420022	50	100
XPC	tumor suppressor gene	1.5873	1.5873	100	45.6194	0.439151	50	50
ZBTB44	other	1.5873	1.5873	100	45.5122	0.0911564	0	50
ZC3H18	other	1.5873	1.5873	100	45.7055	0.458333	100	50
ZDHHC3	other	1.5873	1.5873	100	47.2419	0.920409	0	0
ZNF207	other	1.5873	1.5873	100	45.032	-0.189795	50	50
ZNF234	other	1.5873	1.5873	100	43.6857	-0.325038	100	100
ZNF254	other	1.5873	1.5873	100	44.6176	-0.105752	50	100
ZNF318	other	1.5873	1.5873	100	44.0145	-0.158789	100	100
ZNF335	other	1.5873	1.5873	100	46.7078	-4.26646	50	50
ZNF473	other	1.5873	1.5873	100	44.4155	0.517746	100	50
ZNF551	other	1.5873	1.5873	100	45.2218	0.295551	100	0
ZNF7	other	1.5873	1.5873	100	45.4044	0.206899	50	50
ZNF780B	other	1.5873	1.5873	100	45.046	0.694265	100	0
ZNF786	other	1.5873	1.5873	100	45.7685	0.374652	50	50
ZSCAN29	other	1.5873	1.5873	100	44.9656	-0.010502	50	50
DMD	other	11.1111	0.793651	7.14286	46.0463	0.332283	100	0
NFASC	other	9.52381	0.793651	8.33333	46.1178	0.455866	100	0
APOB	other	8.73016	0.793651	9.09091	46.1057	0.622902	100	0
DGKZ	other	8.73016	0.793651	9.09091	46.0589	0.612571	100	0
KRT10	other	8.73016	0.793651	9.09091	46.1178	0.455866	100	0
TYRO3	other	8.73016	0.793651	9.09091	45.9491	0.151603	0	100
KREMEN1	other	7.93651	0.793651	10	46.0463	0.332283	100	0
PCDHGA6	other	7.93651	0.793651	10	45.4744	4.00795	100	0
TG	other	7.93651	0.793651	10	46.2257	0.439318	100	100
FSIP2	other	7.14286	0.793651	11.1111	46.4554	0.133314	0	0
TAF4	other	7.14286	0.793651	11.1111	47.0103	0.344555	0	0
CHERP	other	6.34921	0.793651	12.5	45.481	0.463851	100	100
RFX1	other	6.34921	0.793651	12.5	45.9644	-0.160757	0	100
ARHGAP22	other	5.55556	0.793651	14.2857	45.2392	-2.90576	0	100
BIVM-ERCC5;ERCC5	other	5.55556	0.793651	14.2857	46.5414	0.0259086	0	100
CDC40	other	5.55556	0.793651	14.2857	46.476	0.204966	0	0
EIF3B	other	5.55556	0.793651	14.2857	46.135	0.17725	100	100
NOTCH2	oncogene/tumor suppressor gene	5.55556	0.793651	14.2857	45.531	0.468263	100	100
PDK1	other	5.55556	0.793651	14.2857	46.0972	0.30013	100	0
SLC25A23	other	5.55556	0.793651	14.2857	46.5547	0.487859	100	0
TMEM199	other	5.55556	0.793651	14.2857	46.0463	0.332283	100	0
UNC5B	other	5.55556	0.793651	14.2857	46.5547	0.487859	100	0
WDFY4	other	5.55556	0.793651	14.2857	46.5901	0.591207	100	0
AGAP3	other	4.7619	0.793651	16.6667	45.9349	0.384118	100	0
AKAP13	other	4.7619	0.793651	16.6667	46.0463	0.332283	100	0
ANKRD36	other	4.7619	0.793651	16.6667	46.1178	0.455866	100	0
ARHGAP39	other	4.7619	0.793651	16.6667	46.4109	0.190092	0	0
ASCL2	other	4.7619	0.793651	16.6667	45.7217	0.437055	100	100
BCAM	other	4.7619	0.793651	16.6667	46.5547	0.487859	100	0
C19orf24	other	4.7619	0.793651	16.6667	46.4554	0.133314	0	0
CDT1	other	4.7619	0.793651	16.6667	45.2518	0.339696	100	100
COL7A1	other	4.7619	0.793651	16.6667	46.5869	0.748969	100	0
CRYBG2	other	4.7619	0.793651	16.6667	46.0847	0.503509	100	0
DAPK1	other	4.7619	0.793651	16.6667	46.0119	0.334119	100	0
DHX9	other	4.7619	0.793651	16.6667	45.8605	0.0195836	0	100
EML6	other	4.7619	0.793651	16.6667	46.1365	0.356635	100	100
ERN1	other	4.7619	0.793651	16.6667	46.6645	0.431373	100	0
GLI2	other	4.7619	0.793651	16.6667	46.1365	0.356635	100	100
GPAT2	other	4.7619	0.793651	16.6667	45.9033	0.572974	100	0
HDAC9	other	4.7619	0.793651	16.6667	46.5901	0.591207	100	0
IRS2	other	4.7619	0.793651	16.6667	46.9748	0.0980093	0	0
ITGAM	other	4.7619	0.793651	16.6667	45.2039	-3.01378	0	100
LAT	other	4.7619	0.793651	16.6667	46.5869	0.748969	100	0
LRP3	other	4.7619	0.793651	16.6667	46.0035	0.503907	100	0
PLXNA2	other	4.7619	0.793651	16.6667	46.1224	0.38577	100	0
SAMD4A	other	4.7619	0.793651	16.6667	45.7952	0.494427	100	0
SOGA1	other	4.7619	0.793651	16.6667	47.1592	0.883818	0	0
ZFHX3	tumor suppressor gene	4.7619	0.793651	16.6667	45.5685	0.141477	100	100
ZFYVE1	other	4.7619	0.793651	16.6667	47.1592	0.883818	0	0
ABCA1	other	3.96825	0.793651	20	45.202	-0.058087	100	100
ABCD1	other	3.96825	0.793651	20	46.4554	0.133314	0	0
AFAP1L1	other	3.96825	0.793651	20	47.2402	0.556191	0	0
CCDC74A	other	3.96825	0.793651	20	45.7159	0.0265049	0	100
CDON	other	3.96825	0.793651	20	45.9837	-0.00411699	0	100
DDHD1	other	3.96825	0.793651	20	45.4898	0.0468386	100	100
DHRS12	other	3.96825	0.793651	20	46.07	0.554629	100	0
DHX38	other	3.96825	0.793651	20	46.0119	0.334119	100	0
DYNC1I1	other	3.96825	0.793651	20	47.1317	0.426505	0	0
EHBP1L1	other	3.96825	0.793651	20	46.9426	0.206223	0	0
ELMO1	other	3.96825	0.793651	20	46.4554	0.133314	0	0
FLAD1	other	3.96825	0.793651	20	46.5547	0.487859	100	0
KIFC3	other	3.96825	0.793651	20	45.6643	0.153394	100	100
MCC	other	3.96825	0.793651	20	45.6643	0.153394	100	100
MXRA5	other	3.96825	0.793651	20	46.9365	0.179639	0	0
NID1	other	3.96825	0.793651	20	46.0977	-0.0404789	0	100
PCDH19	other	3.96825	0.793651	20	45.9033	0.572974	100	0
PGP	other	3.96825	0.793651	20	46.5869	0.748969	100	0
PHLDB3	other	3.96825	0.793651	20	46.0035	0.503907	100	0
PPFIA3	other	3.96825	0.793651	20	46.1365	0.356635	100	100
PTCH1	tumor suppressor gene	3.96825	0.793651	20	46.07	0.554629	100	0
RDH14	other	3.96825	0.793651	20	na	na	na	na
SLC25A43	other	3.96825	0.793651	20	46.2257	0.439318	100	100
STARD13	other	3.96825	0.793651	20	45.202	-0.058087	100	100
TTC22	other	3.96825	0.793651	20	46.1391	0.417273	100	0
TUBB6	other	3.96825	0.793651	20	45.7049	0.0930575	100	100
UBXN11	other	3.96825	0.793651	20	46.0035	0.503907	100	0
ZNF850	other	3.96825	0.793651	20	45.202	-0.058087	100	100
ZNF880	other	3.96825	0.793651	20	45.9928	0.336522	100	0
ADGRA2	other	3.1746	0.793651	25	46.0476	0.449917	100	0
ANKS3	other	3.1746	0.793651	25	45.9033	0.572974	100	0
BCL9L	oncogene/tumor suppressor gene	3.1746	0.793651	25	45.7159	0.0265049	0	100
CAPN5	other	3.1746	0.793651	25	46.9748	0.0980093	0	0
CDHR5	other	3.1746	0.793651	25	46.0119	0.334119	100	0
CECR2	other	3.1746	0.793651	25	46.9748	0.0980093	0	0
CHST3	other	3.1746	0.793651	25	46.075	0.267675	100	100
COL14A1	other	3.1746	0.793651	25	45.3761	-0.073191	100	100
DISP1	other	3.1746	0.793651	25	45.8379	-0.130567	0	100
DMBT1	other	3.1746	0.793651	25	45.3761	-0.073191	100	100
DUSP2	other	3.1746	0.793651	25	45.2039	-3.01378	0	100
DUSP27	other	3.1746	0.793651	25	45.2825	0.242709	100	100
EVI5L	other	3.1746	0.793651	25	46.0035	0.503907	100	0
FGD1	other	3.1746	0.793651	25	46.4869	0.384841	100	0
FMN1	other	3.1746	0.793651	25	47.2402	0.556191	0	0
FRAS1	other	3.1746	0.793651	25	46.6645	0.431373	100	0
FRY	other	3.1746	0.793651	25	45.9253	-0.150219	0	100
GABRA3	other	3.1746	0.793651	25	46.1365	0.356635	100	100
IRAK2	other	3.1746	0.793651	25	45.9415	-0.0534684	0	100
KIF21B	other	3.1746	0.793651	25	45.9491	0.151603	0	100
LAMA4	other	3.1746	0.793651	25	46.4073	0.674539	100	0
LRRN1	other	3.1746	0.793651	25	45.8379	-0.130567	0	100
MEGF6	other	3.1746	0.793651	25	46.5869	0.748969	100	0
NAV1	other	3.1746	0.793651	25	45.9491	0.151603	0	100
NCOR2	tumor suppressor gene	3.1746	0.793651	25	na	na	na	na
NLRP1	other	3.1746	0.793651	25	47.2402	0.556191	0	0
NLRP3	other	3.1746	0.793651	25	46.075	0.267675	100	100
NPC1L1	other	3.1746	0.793651	25	46.3753	0.276275	0	0
PCDHGB5	other	3.1746	0.793651	25	46.07	0.554629	100	0
PER1	other	3.1746	0.793651	25	45.9033	0.572974	100	0
PLA2G4F	other	3.1746	0.793651	25	45.9033	0.572974	100	0
PLXNA3	other	3.1746	0.793651	25	45.6408	0.32341	100	100
RETSAT	other	3.1746	0.793651	25	46.0476	0.449917	100	0
RHPN1	other	3.1746	0.793651	25	46.5547	0.487859	100	0
SLC35D2	other	3.1746	0.793651	25	46.0958	0.142375	0	100
SLC6A8	other	3.1746	0.793651	25	46.5547	0.487859	100	0
SLC8A1	other	3.1746	0.793651	25	45.481	0.463851	100	100
SRCAP	other	3.1746	0.793651	25	46.0847	0.503509	100	0
SVEP1	other	3.1746	0.793651	25	46.9748	0.0980093	0	0
TAB3	other	3.1746	0.793651	25	45.9253	-0.150219	0	100
TCOF1	other	3.1746	0.793651	25	45.646	0.0964367	100	100
TDG	other	3.1746	0.793651	25	46.0309	0.54139	100	0
TLE4	other	3.1746	0.793651	25	45.9579	-0.0173524	0	100
TTC28	other	3.1746	0.793651	25	46.9748	0.0980093	0	0
XRN1	other	3.1746	0.793651	25	45.2825	0.242709	100	100
ZDBF2	other	3.1746	0.793651	25	46.075	0.267675	100	100
ZMYM3	tumor suppressor gene	3.1746	0.793651	25	46.9751	0.230352	0	0
ZNF681	other	3.1746	0.793651	25	46.1178	0.455866	100	0
ZNF836	other	3.1746	0.793651	25	45.8907	-0.493937	0	100
ZNF865	other	3.1746	0.793651	25	46.9748	0.0980093	0	0
A2M	other	2.38095	0.793651	33.3333	45.9415	-0.0534684	0	100
ABCC5	other	2.38095	0.793651	33.3333	45.6204	-1.50109	0	100
ACAP3	other	2.38095	0.793651	33.3333	46.0814	0.268399	100	100
ACBD4	other	2.38095	0.793651	33.3333	46.5414	0.0259086	0	100
ACTR5	other	2.38095	0.793651	33.3333	47.2402	0.556191	0	0
ADAM23	other	2.38095	0.793651	33.3333	46.6645	0.431373	100	0
ADAMTS9	other	2.38095	0.793651	33.3333	45.2039	-3.01378	0	100
ALDH1A3	other	2.38095	0.793651	33.3333	46.5414	0.0259086	0	100
ATP10D	other	2.38095	0.793651	33.3333	45.9033	0.572974	100	0
ATP1A3	other	2.38095	0.793651	33.3333	46.5869	0.748969	100	0
ATP6V1E1	other	2.38095	0.793651	33.3333	46.4554	0.133314	0	0
ATRN	other	2.38095	0.793651	33.3333	45.2518	0.339696	100	100
BCL6	oncogene	2.38095	0.793651	33.3333	45.4207	0.0122204	100	100
C5orf51	other	2.38095	0.793651	33.3333	46.4109	0.190092	0	0
C6orf132	other	2.38095	0.793651	33.3333	47.2402	0.556191	0	0
CACNA1D	oncogene	2.38095	0.793651	33.3333	46.9383	0.258268	0	0
CDH13	other	2.38095	0.793651	33.3333	46.4073	0.674539	100	0
CDK19	other	2.38095	0.793651	33.3333	46.5547	0.487859	100	0
CEL	other	2.38095	0.793651	33.3333	46.0561	0.371809	100	0
CEP68	other	2.38095	0.793651	33.3333	45.6204	-1.50109	0	100
CERCAM	other	2.38095	0.793651	33.3333	46.5547	0.487859	100	0
CGREF1	other	2.38095	0.793651	33.3333	46.0645	0.338166	100	0
COG1	other	2.38095	0.793651	33.3333	45.531	0.468263	100	100
COLEC12	other	2.38095	0.793651	33.3333	47.1317	0.426505	0	0
COPE	other	2.38095	0.793651	33.3333	46.5164	0.383694	100	0
CPQ	other	2.38095	0.793651	33.3333	46.4109	0.190092	0	0
CRAT	other	2.38095	0.793651	33.3333	45.646	0.0964367	100	100
CTSF	other	2.38095	0.793651	33.3333	45.202	-0.058087	100	100
DDX58	other	2.38095	0.793651	33.3333	45.2518	0.339696	100	100
DEF6	other	2.38095	0.793651	33.3333	45.44	0.197179	100	100
DGAT1	other	2.38095	0.793651	33.3333	45.7246	0.0165213	100	100
DNHD1	other	2.38095	0.793651	33.3333	46.1224	0.38577	100	0
EBF4	other	2.38095	0.793651	33.3333	46.2257	0.439318	100	100
EDC4	other	2.38095	0.793651	33.3333	46.0713	-0.172473	0	100
EHD4	other	2.38095	0.793651	33.3333	46.9426	0.206223	0	0
EPM2A	other	2.38095	0.793651	33.3333	45.531	0.468263	100	100
FEZ2	other	2.38095	0.793651	33.3333	45.8397	-0.499544	0	100
FOXK1	other	2.38095	0.793651	33.3333	46.476	0.204966	0	0
FREM2	other	2.38095	0.793651	33.3333	46.6645	0.431373	100	0
GDF15	other	2.38095	0.793651	33.3333	46.4684	0.393178	100	0
GLIS2	other	2.38095	0.793651	33.3333	45.531	0.468263	100	100
GPR68	other	2.38095	0.793651	33.3333	46.9748	0.0980093	0	0
GPRIN1	other	2.38095	0.793651	33.3333	47.1317	0.426505	0	0
HDAC7	other	2.38095	0.793651	33.3333	46.9027	0.142981	0	0
HERC1	other	2.38095	0.793651	33.3333	46.3389	0.418011	100	0
HEXIM2	other	2.38095	0.793651	33.3333	45.3761	-0.073191	100	100
HK2	other	2.38095	0.793651	33.3333	45.6504	0.273759	100	100
HK3	other	2.38095	0.793651	33.3333	46.9748	0.0980093	0	0
IFIT1	other	2.38095	0.793651	33.3333	45.2392	-2.90576	0	100
IKZF2	other	2.38095	0.793651	33.3333	46.1365	0.356635	100	100
IL18R1	other	2.38095	0.793651	33.3333	46.2257	0.439318	100	100
IQSEC2	other	2.38095	0.793651	33.3333	45.8907	-0.493937	0	100
KBTBD6	other	2.38095	0.793651	33.3333	45.2518	0.339696	100	100
KCNG1	other	2.38095	0.793651	33.3333	46.1365	0.356635	100	100
KIAA0408	other	2.38095	0.793651	33.3333	46.5869	0.748969	100	0
KIF20B	other	2.38095	0.793651	33.3333	46.0438	-0.151247	0	100
LONP1	other	2.38095	0.793651	33.3333	45.6204	-1.50109	0	100
LRRFIP1	other	2.38095	0.793651	33.3333	46.0884	0.122194	0	100
MAGEA11	other	2.38095	0.793651	33.3333	45.9033	0.572974	100	0
MAP3K10	other	2.38095	0.793651	33.3333	45.7952	0.494427	100	0
MAPKAPK2	other	2.38095	0.793651	33.3333	46.1391	0.417273	100	0
MARK1	other	2.38095	0.793651	33.3333	46.1057	0.622902	100	0
MAST3	other	2.38095	0.793651	33.3333	47.4637	-4.42933	0	0
MBD6	other	2.38095	0.793651	33.3333	46.0693	-0.0727641	0	100
MED13	other	2.38095	0.793651	33.3333	45.6643	0.153394	100	100
MED24	other	2.38095	0.793651	33.3333	46.0071	-0.0429149	0	100
MEGF8	other	2.38095	0.793651	33.3333	45.9033	0.572974	100	0
MEIS1	other	2.38095	0.793651	33.3333	45.4898	0.0468386	100	100
MICAL3	other	2.38095	0.793651	33.3333	46.0713	-0.172473	0	100
MIOS	other	2.38095	0.793651	33.3333	45.8397	-0.499544	0	100
MON1B	other	2.38095	0.793651	33.3333	45.202	-0.058087	100	100
NAPRT	other	2.38095	0.793651	33.3333	46.0561	0.371809	100	0
NCF1	other	2.38095	0.793651	33.3333	46.4684	0.393178	100	0
NEURL1	other	2.38095	0.793651	33.3333	45.9394	0.350556	100	0
NEURL4	other	2.38095	0.793651	33.3333	47.4637	-4.42933	0	0
PAOX	other	2.38095	0.793651	33.3333	46.5414	0.0259086	0	100
PCDHGA5	other	2.38095	0.793651	33.3333	45.6643	0.153394	100	100
PCSK4	other	2.38095	0.793651	33.3333	46.1224	0.38577	100	0
PHF8	other	2.38095	0.793651	33.3333	45.9644	-0.160757	0	100
PHKA1	other	2.38095	0.793651	33.3333	46.0713	-0.172473	0	100
PLA2G4C	other	2.38095	0.793651	33.3333	47.1317	0.426505	0	0
PLA2R1	other	2.38095	0.793651	33.3333	46.135	0.17725	100	100
PRDM10	other	2.38095	0.793651	33.3333	45.9435	0.503884	100	0
PRDM15	other	2.38095	0.793651	33.3333	46.5996	0.396591	100	0
PROSER3	other	2.38095	0.793651	33.3333	47.2402	0.556191	0	0
PRR12	other	2.38095	0.793651	33.3333	45.6408	0.32341	100	100
PTGFRN	other	2.38095	0.793651	33.3333	45.4744	4.00795	100	0
PTPN21	other	2.38095	0.793651	33.3333	45.7246	0.0165213	100	100
PWWP2B	other	2.38095	0.793651	33.3333	45.9491	0.151603	0	100
PYGB	other	2.38095	0.793651	33.3333	45.7217	0.437055	100	100
RBAK	other	2.38095	0.793651	33.3333	45.9415	-0.0534684	0	100
RNF223	other	2.38095	0.793651	33.3333	46.9426	0.206223	0	0
RNF43	tumor suppressor gene	2.38095	0.793651	33.3333	46.6579	0.344582	100	0
RNF44	other	2.38095	0.793651	33.3333	46.5164	0.383694	100	0
RNPEPL1	other	2.38095	0.793651	33.3333	46.2626	-0.0821299	0	100
SALL4	oncogene	2.38095	0.793651	33.3333	45.2039	-3.01378	0	100
SAMD9L	other	2.38095	0.793651	33.3333	46.1365	0.356635	100	100
SBSPON	other	2.38095	0.793651	33.3333	45.8983	0.242154	0	100
SDCCAG8	other	2.38095	0.793651	33.3333	46.5436	0.479436	100	0
SF3A2	other	2.38095	0.793651	33.3333	45.7952	0.494427	100	0
SH3RF3	other	2.38095	0.793651	33.3333	46.1057	0.622902	100	0
SLC10A3	other	2.38095	0.793651	33.3333	46.9751	0.230352	0	0
SLC13A3	other	2.38095	0.793651	33.3333	45.9512	-0.0925288	0	100
SLC25A25	other	2.38095	0.793651	33.3333	46.0589	0.612571	100	0
SLC35A2	other	2.38095	0.793651	33.3333	45.481	0.463851	100	100
SLIT1	other	2.38095	0.793651	33.3333	46.1365	0.356635	100	100
SLX4	other	2.38095	0.793651	33.3333	46.5901	0.591207	100	0
SMAD6	other	2.38095	0.793651	33.3333	46.3753	0.276275	0	0
SMARCA2	other	2.38095	0.793651	33.3333	46.0561	0.371809	100	0
SPTAN1	other	2.38095	0.793651	33.3333	45.531	0.468263	100	100
SPTBN2	other	2.38095	0.793651	33.3333	46.0713	-0.172473	0	100
STK10	other	2.38095	0.793651	33.3333	45.4207	0.0122204	100	100
STXBP1	other	2.38095	0.793651	33.3333	45.6504	0.273759	100	100
TAF3	other	2.38095	0.793651	33.3333	45.4207	0.0122204	100	100
TBL2	other	2.38095	0.793651	33.3333	46.3753	0.276275	0	0
TMEM132C	other	2.38095	0.793651	33.3333	45.9751	0.0720382	100	0
TNFRSF19	other	2.38095	0.793651	33.3333	45.6204	-1.50109	0	100
TPSB2	other	2.38095	0.793651	33.3333	45.7159	0.0265049	0	100
UAP1L1	other	2.38095	0.793651	33.3333	45.8907	-0.493937	0	100
WDR27	other	2.38095	0.793651	33.3333	45.8605	0.0195836	0	100
WWC3	other	2.38095	0.793651	33.3333	46.0309	0.54139	100	0
ZIC2	other	2.38095	0.793651	33.3333	46.135	0.17725	100	100
ZNF518B	other	2.38095	0.793651	33.3333	45.7049	0.0930575	100	100
ZNF569	other	2.38095	0.793651	33.3333	46.075	0.267675	100	100
ZNF579	other	2.38095	0.793651	33.3333	46.9748	0.0980093	0	0
ZNF611	other	2.38095	0.793651	33.3333	46.5164	0.383694	100	0
ZNF93	other	2.38095	0.793651	33.3333	46.0463	0.332283	100	0
ZSCAN25	other	2.38095	0.793651	33.3333	46.9365	0.179639	0	0
ABCB1	other	1.5873	0.793651	50	46.07	0.554629	100	0
ABCC1	other	1.5873	0.793651	50	45.6643	0.153394	100	100
ABCC2	other	1.5873	0.793651	50	46.07	0.554629	100	0
ABCD4	other	1.5873	0.793651	50	46.4869	0.384841	100	0
ABHD12	other	1.5873	0.793651	50	46.6213	0.695299	100	0
ABI2	other	1.5873	0.793651	50	46.5869	0.748969	100	0
ACADM	other	1.5873	0.793651	50	45.6204	-1.50109	0	100
ADAM22	other	1.5873	0.793651	50	45.9751	0.0720382	100	0
ADCY9	other	1.5873	0.793651	50	46.1882	-0.24262	0	0
ADPRM	other	1.5873	0.793651	50	46.9777	0.226855	0	0
AGR2	other	1.5873	0.793651	50	46.4929	-0.264207	0	100
AKAP12	other	1.5873	0.793651	50	46.4899	-0.140782	0	100
ALDOB	other	1.5873	0.793651	50	45.9415	-0.0534684	0	100
AMOT	other	1.5873	0.793651	50	46.4554	0.133314	0	0
ANKRD40	other	1.5873	0.793651	50	46.0035	0.503907	100	0
ANKRD49	other	1.5873	0.793651	50	45.7159	0.0265049	0	100
ANKRD52	other	1.5873	0.793651	50	46.0463	0.332283	100	0
AOAH	other	1.5873	0.793651	50	45.9033	0.572974	100	0
ARCN1	other	1.5873	0.793651	50	47.0103	0.344555	0	0
ARID4A	other	1.5873	0.793651	50	46.2257	0.439318	100	100
ARID5A	other	1.5873	0.793651	50	46.1057	0.622902	100	0
ARMCX2	other	1.5873	0.793651	50	46.1178	0.455866	100	0
ATP2C2	other	1.5873	0.793651	50	46.5547	0.487859	100	0
ATP6V0A2	other	1.5873	0.793651	50	45.6643	0.153394	100	100
ATP6V1C1	other	1.5873	0.793651	50	45.202	-0.058087	100	100
ATP8A1	other	1.5873	0.793651	50	46.1365	0.356635	100	100
ATXN2	other	1.5873	0.793651	50	45.2825	0.242709	100	100
ATXN2L	other	1.5873	0.793651	50	45.9033	0.572974	100	0
BANP	other	1.5873	0.793651	50	45.4207	0.0122204	100	100
BAZ1B	other	1.5873	0.793651	50	46.0071	-0.0429149	0	100
BCKDHB	other	1.5873	0.793651	50	46.5547	0.487859	100	0
BCL11A	other	1.5873	0.793651	50	46.075	0.267675	100	100
BRWD3	other	1.5873	0.793651	50	46.0071	-0.0429149	0	100
C16orf45	other	1.5873	0.793651	50	45.4898	0.0468386	100	100
C1orf198	other	1.5873	0.793651	50	45.4207	0.0122204	100	100
C2CD3	other	1.5873	0.793651	50	46.5436	0.479436	100	0
CACNB1	other	1.5873	0.793651	50	46.5414	0.0259086	0	100
CASP4	other	1.5873	0.793651	50	46.135	0.17725	100	100
CCDC85B	other	1.5873	0.793651	50	46.9748	0.0980093	0	0
CCNI2	other	1.5873	0.793651	50	45.7952	0.494427	100	0
CCNK	other	1.5873	0.793651	50	45.5685	0.141477	100	100
CDK5RAP2	other	1.5873	0.793651	50	45.8605	0.0195836	0	100
CIITA	other	1.5873	0.793651	50	45.6204	-1.50109	0	100
CKAP4	other	1.5873	0.793651	50	46.0713	-0.172473	0	100
CLASP1	other	1.5873	0.793651	50	46.6645	0.431373	100	0
CLCN2	other	1.5873	0.793651	50	45.8397	-0.499544	0	100
CLCN5	other	1.5873	0.793651	50	46.9777	0.226855	0	0
CLDN23	other	1.5873	0.793651	50	46.1365	0.356635	100	100
CLTC	other	1.5873	0.793651	50	45.2825	0.242709	100	100
CMTM4	other	1.5873	0.793651	50	45.6204	-1.50109	0	100
CPSF1	other	1.5873	0.793651	50	47.1317	0.426505	0	0
CRTC1	other	1.5873	0.793651	50	46.1365	0.356635	100	100
CRTC3	other	1.5873	0.793651	50	45.6204	-1.50109	0	100
CRY2	other	1.5873	0.793651	50	45.9033	0.572974	100	0
CST7	other	1.5873	0.793651	50	45.9033	0.572974	100	0
CTCF	tumor suppressor gene	1.5873	0.793651	50	45.9253	-0.150219	0	100
CTSD	other	1.5873	0.793651	50	46.0884	0.122194	0	100
CYP2B6	other	1.5873	0.793651	50	46.9426	0.206223	0	0
CYP4F3	other	1.5873	0.793651	50	46.3857	0.617862	100	0
D2HGDH	other	1.5873	0.793651	50	45.202	-0.058087	100	100
DAAM1	other	1.5873	0.793651	50	46.0071	-0.0429149	0	100
DAGLA	other	1.5873	0.793651	50	46.4134	0.450493	0	0
DBN1	other	1.5873	0.793651	50	46.0438	-0.151247	0	100
DCBLD2	other	1.5873	0.793651	50	46.9751	0.230352	0	0
DENND5A	other	1.5873	0.793651	50	45.2518	0.339696	100	100
DHX15	other	1.5873	0.793651	50	45.2518	0.339696	100	100
DIAPH3	other	1.5873	0.793651	50	46.2257	0.439318	100	100
DLGAP4	other	1.5873	0.793651	50	46.0645	0.338166	100	0
DNAJC10	other	1.5873	0.793651	50	46.0814	0.268399	100	100
DNAJC7	other	1.5873	0.793651	50	46.9751	0.230352	0	0
DNASE2	other	1.5873	0.793651	50	46.4134	0.450493	0	0
DRD2	other	1.5873	0.793651	50	46.3857	0.617862	100	0
EDEM1	other	1.5873	0.793651	50	46.2257	0.439318	100	100
EPG5	other	1.5873	0.793651	50	47.2402	0.556191	0	0
EPHX2	other	1.5873	0.793651	50	46.075	0.267675	100	100
EPRS	other	1.5873	0.793651	50	45.9644	-0.160757	0	100
ERC1	other	1.5873	0.793651	50	46.9383	0.258268	0	0
ERG	other	1.5873	0.793651	50	47.2402	0.556191	0	0
ERN2	other	1.5873	0.793651	50	45.481	0.463851	100	100
F10	other	1.5873	0.793651	50	46.0847	0.503509	100	0
FAM193B	other	1.5873	0.793651	50	46.5869	0.748969	100	0
FAM198B	other	1.5873	0.793651	50	45.9415	-0.0534684	0	100
FAM199X	other	1.5873	0.793651	50	46.4684	0.393178	100	0
FAM20C	other	1.5873	0.793651	50	46.5869	0.748969	100	0
FANCD2	tumor suppressor gene	1.5873	0.793651	50	46.0972	0.30013	100	0
FASN	other	1.5873	0.793651	50	46.0119	0.334119	100	0
FHDC1	other	1.5873	0.793651	50	45.6643	0.153394	100	100
FLNB	other	1.5873	0.793651	50	46.4899	-0.140782	0	100
FLRT3	other	1.5873	0.793651	50	45.8379	-0.130567	0	100
FNBP4	other	1.5873	0.793651	50	45.7249	0.117089	100	100
FRMD8	other	1.5873	0.793651	50	45.8983	0.242154	0	100
FUT11	other	1.5873	0.793651	50	46.4134	0.450493	0	0
FUT6	other	1.5873	0.793651	50	46.0895	0.292666	100	0
FXR2	other	1.5873	0.793651	50	46.0847	0.503509	100	0
FZD2	other	1.5873	0.793651	50	45.8379	-0.130567	0	100
FZD5	other	1.5873	0.793651	50	46.1365	0.356635	100	100
FZD6	other	1.5873	0.793651	50	46.5436	0.479436	100	0
GABRA2	other	1.5873	0.793651	50	45.6204	-1.50109	0	100
GALNT18	other	1.5873	0.793651	50	45.4898	0.0468386	100	100
GARNL3	other	1.5873	0.793651	50	46.6645	0.431373	100	0
GATA6	other	1.5873	0.793651	50	46.6213	0.695299	100	0
GDA	other	1.5873	0.793651	50	46.5869	0.748969	100	0
GGT1	other	1.5873	0.793651	50	45.9579	-0.0173524	0	100
GLG1	other	1.5873	0.793651	50	47.4637	-4.42933	0	0
GMEB1	other	1.5873	0.793651	50	46.0035	0.503907	100	0
GMPR	other	1.5873	0.793651	50	46.0895	0.292666	100	0
GRAMD1A	other	1.5873	0.793651	50	46.4554	0.133314	0	0
GRTP1	other	1.5873	0.793651	50	46.4049	0.00190161	0	100
GSDMB	other	1.5873	0.793651	50	46.4109	0.190092	0	0
GTF3C1	other	1.5873	0.793651	50	45.202	-0.058087	100	100
H3F3B	oncogene	1.5873	0.793651	50	45.2518	0.339696	100	100
HACL1	other	1.5873	0.793651	50	46.0884	0.122194	0	100
HDLBP	other	1.5873	0.793651	50	45.9033	0.572974	100	0
HEATR5B	other	1.5873	0.793651	50	46.4134	0.450493	0	0
HIPK2	other	1.5873	0.793651	50	46.0438	-0.151247	0	100
HNRNPUL1	other	1.5873	0.793651	50	45.481	0.463851	100	100
HYAL1	other	1.5873	0.793651	50	45.4207	0.0122204	100	100
IER5	other	1.5873	0.793651	50	46.476	0.204966	0	0
IGHMBP2	other	1.5873	0.793651	50	46.0713	-0.172473	0	100
IL17RE	other	1.5873	0.793651	50	46.5996	0.396591	100	0
INHBB	other	1.5873	0.793651	50	46.0713	-0.172473	0	100
INPP5E	other	1.5873	0.793651	50	46.07	0.554629	100	0
IPO7	other	1.5873	0.793651	50	46.0071	-0.0429149	0	100
IQCE	other	1.5873	0.793651	50	46.0884	0.122194	0	100
ITPKC	other	1.5873	0.793651	50	46.0713	-0.172473	0	100
ITPRIP	other	1.5873	0.793651	50	46.3753	0.276275	0	0
JMJD4	other	1.5873	0.793651	50	46.4929	-0.264207	0	100
JUNB	other	1.5873	0.793651	50	45.9837	-0.00411699	0	100
KCTD18	other	1.5873	0.793651	50	45.2518	0.339696	100	100
KIF13A	other	1.5873	0.793651	50	45.531	0.468263	100	100
KIF1B	other	1.5873	0.793651	50	46.9751	0.230352	0	0
KIF3B	other	1.5873	0.793651	50	45.8936	0.344015	100	0
KIT	oncogene	1.5873	0.793651	50	46.0895	0.292666	100	0
KLHL13	other	1.5873	0.793651	50	46.3753	0.276275	0	0
KLHL17	other	1.5873	0.793651	50	45.8379	-0.130567	0	100
KLHL5	other	1.5873	0.793651	50	46.9426	0.206223	0	0
KMT2A	oncogene	1.5873	0.793651	50	45.7249	0.117089	100	100
KRT23	other	1.5873	0.793651	50	46.1365	0.356635	100	100
L1TD1	other	1.5873	0.793651	50	45.8907	-0.493937	0	100
LACTB2	other	1.5873	0.793651	50	46.4554	0.133314	0	0
LAMC1	other	1.5873	0.793651	50	46.5547	0.487859	100	0
LANCL1	other	1.5873	0.793651	50	46.0035	0.503907	100	0
LEMD3	other	1.5873	0.793651	50	46.0814	0.268399	100	100
LIMD1	other	1.5873	0.793651	50	46.0438	-0.151247	0	100
LIMK1	other	1.5873	0.793651	50	45.9837	-0.00411699	0	100
LIN37	other	1.5873	0.793651	50	46.3753	0.276275	0	0
LONP2	other	1.5873	0.793651	50	47.2402	0.556191	0	0
LRBA	other	1.5873	0.793651	50	46.3753	0.276275	0	0
LRCH1	other	1.5873	0.793651	50	46.1391	0.417273	100	0
LRCH3	other	1.5873	0.793651	50	46.4049	0.00190161	0	100
LRIF1	other	1.5873	0.793651	50	45.2518	0.339696	100	100
LRRC66	other	1.5873	0.793651	50	46.4929	-0.264207	0	100
LTN1	other	1.5873	0.793651	50	46.1178	0.455866	100	0
MAGEF1	other	1.5873	0.793651	50	46.4899	-0.140782	0	100
MAMDC4	other	1.5873	0.793651	50	45.7246	0.0165213	100	100
MANEAL	other	1.5873	0.793651	50	46.476	0.204966	0	0
MAP1B	other	1.5873	0.793651	50	46.5436	0.479436	100	0
MAP2K7	other	1.5873	0.793651	50	46.0713	-0.172473	0	100
MAP3K13	oncogene/tumor suppressor gene	1.5873	0.793651	50	45.7217	0.437055	100	100
MARCH8	other	1.5873	0.793651	50	46.5547	0.487859	100	0
MCTP2	other	1.5873	0.793651	50	46.5436	0.479436	100	0
MCUR1	other	1.5873	0.793651	50	45.9579	-0.0173524	0	100
MED26	other	1.5873	0.793651	50	45.8936	0.344015	100	0
MELK	other	1.5873	0.793651	50	46.0119	0.334119	100	0
MEPCE	other	1.5873	0.793651	50	46.0713	-0.172473	0	100
MEX3A	other	1.5873	0.793651	50	45.9751	0.0720382	100	0
MICAL1	other	1.5873	0.793651	50	45.6204	-1.50109	0	100
MLF2	other	1.5873	0.793651	50	46.0814	0.268399	100	100
MOGAT3	other	1.5873	0.793651	50	46.2257	0.439318	100	100
MTCL1	other	1.5873	0.793651	50	46.0713	-0.172473	0	100
MTFP1	other	1.5873	0.793651	50	46.0884	0.122194	0	100
MYLK	other	1.5873	0.793651	50	46.3389	0.418011	100	0
NAGPA	other	1.5873	0.793651	50	46.0589	0.612571	100	0
NARF	other	1.5873	0.793651	50	46.3753	0.276275	0	0
NBPF3	other	1.5873	0.793651	50	46.9751	0.230352	0	0
NEK8	other	1.5873	0.793651	50	46.07	0.554629	100	0
NELFA	other	1.5873	0.793651	50	46.4134	0.450493	0	0
NELFCD	other	1.5873	0.793651	50	46.4134	0.450493	0	0
NEO1	other	1.5873	0.793651	50	45.9415	-0.0534684	0	100
NEURL2	other	1.5873	0.793651	50	46.5547	0.487859	100	0
NIN	other	1.5873	0.793651	50	46.3389	0.418011	100	0
NLN	other	1.5873	0.793651	50	46.0814	0.268399	100	100
NPAS2	other	1.5873	0.793651	50	46.6645	0.431373	100	0
NPHP3	other	1.5873	0.793651	50	46.1365	0.356635	100	100
NPHP4	other	1.5873	0.793651	50	45.531	0.468263	100	100
NR1I2	other	1.5873	0.793651	50	45.5685	0.141477	100	100
NT5DC3	other	1.5873	0.793651	50	46.075	0.267675	100	100
NUBP1	other	1.5873	0.793651	50	45.9644	-0.160757	0	100
NVL	other	1.5873	0.793651	50	45.6643	0.153394	100	100
NXPE4	other	1.5873	0.793651	50	46.0077	0.482062	100	0
ORC2	other	1.5873	0.793651	50	46.4554	0.133314	0	0
P4HTM	other	1.5873	0.793651	50	45.7246	0.0165213	100	100
PACSIN3	other	1.5873	0.793651	50	46.8442	0.228644	0	0
PCF11	other	1.5873	0.793651	50	45.6204	-1.50109	0	100
PCSK5	other	1.5873	0.793651	50	45.9491	0.151603	0	100
PGBD4	other	1.5873	0.793651	50	46.07	0.554629	100	0
PHF13	other	1.5873	0.793651	50	45.3761	-0.073191	100	100
PHF3	other	1.5873	0.793651	50	46.0693	-0.0727641	0	100
PHKA2	other	1.5873	0.793651	50	45.5521	0.12738	100	100
PI3	other	1.5873	0.793651	50	45.8907	-0.493937	0	100
PIGU	other	1.5873	0.793651	50	45.9579	-0.0173524	0	100
PIK3R4	other	1.5873	0.793651	50	46.0476	0.449917	100	0
PINX1	other	1.5873	0.793651	50	45.9837	-0.00411699	0	100
PIP5K1A	other	1.5873	0.793651	50	46.0958	0.142375	0	100
PITRM1	other	1.5873	0.793651	50	45.8907	-0.493937	0	100
PLAG1	other	1.5873	0.793651	50	46.6213	0.695299	100	0
PLCB3	other	1.5873	0.793651	50	46.9365	0.179639	0	0
PLEKHA5	other	1.5873	0.793651	50	45.531	0.468263	100	100
PLEKHH3	other	1.5873	0.793651	50	45.9394	0.350556	100	0
PMEPA1	other	1.5873	0.793651	50	46.0589	0.612571	100	0
PNKP	other	1.5873	0.793651	50	46.4073	0.674539	100	0
POMT2	other	1.5873	0.793651	50	46.0476	0.449917	100	0
POT1	tumor suppressor gene	1.5873	0.793651	50	46.0589	0.612571	100	0
PPHLN1	other	1.5873	0.793651	50	47.4637	-4.42933	0	0
PPP1R9A	other	1.5873	0.793651	50	45.202	-0.058087	100	100
PRKG1	other	1.5873	0.793651	50	46.5549	0.32492	100	0
PSMD14	other	1.5873	0.793651	50	46.0645	0.338166	100	0
PTPN23	other	1.5873	0.793651	50	46.1178	0.455866	100	0
PTPRB	tumor suppressor gene	1.5873	0.793651	50	46.4929	-0.264207	0	100
PTPRE	other	1.5873	0.793651	50	46.6645	0.431373	100	0
PTPRG	other	1.5873	0.793651	50	46.6213	0.695299	100	0
RAB3IP	other	1.5873	0.793651	50	46.4134	0.450493	0	0
RAF1	other	1.5873	0.793651	50	46.4684	0.393178	100	0
RALGAPA2	other	1.5873	0.793651	50	45.2825	0.242709	100	100
RALY	other	1.5873	0.793651	50	46.0814	0.268399	100	100
RASA3	other	1.5873	0.793651	50	47.4637	-4.42933	0	0
RBM10	tumor suppressor gene	1.5873	0.793651	50	46.0645	0.338166	100	0
RBM15	other	1.5873	0.793651	50	46.4899	-0.140782	0	100
REST	other	1.5873	0.793651	50	46.9748	0.0980093	0	0
RHOBTB1	other	1.5873	0.793651	50	46.0895	0.292666	100	0
RIF1	other	1.5873	0.793651	50	45.9837	-0.00411699	0	100
RIPK3	other	1.5873	0.793651	50	45.9412	-0.310701	0	100
RNASEH2A	other	1.5873	0.793651	50	47.4637	-4.42933	0	0
RNF208	other	1.5873	0.793651	50	46.9748	0.0980093	0	0
RNF220	other	1.5873	0.793651	50	46.0438	-0.151247	0	100
RPP25	other	1.5873	0.793651	50	46.0814	0.268399	100	100
RPRD2	other	1.5873	0.793651	50	45.9579	-0.0173524	0	100
RPS19BP1	other	1.5873	0.793651	50	45.9412	-0.310701	0	100
RPS6KA4	other	1.5873	0.793651	50	46.0077	0.482062	100	0
RPS6KB2	other	1.5873	0.793651	50	46.4684	0.393178	100	0
RPTN	other	1.5873	0.793651	50	46.4915	0.029074	0	100
RSAD2	other	1.5873	0.793651	50	45.7246	0.0165213	100	100
RUNX1	other	1.5873	0.793651	50	45.7159	0.0265049	0	100
S1PR2	other	1.5873	0.793651	50	46.0814	0.268399	100	100
SAAL1	other	1.5873	0.793651	50	47.4637	-4.42933	0	0
SAFB2	other	1.5873	0.793651	50	45.6204	-1.50109	0	100
SAMD1	other	1.5873	0.793651	50	45.7249	0.117089	100	100
SBF1	other	1.5873	0.793651	50	46.9751	0.230352	0	0
SCIN	other	1.5873	0.793651	50	45.7159	0.0265049	0	100
SCRIB	other	1.5873	0.793651	50	46.9777	0.226855	0	0
SENP6	other	1.5873	0.793651	50	45.9033	0.572974	100	0
SERINC2	other	1.5873	0.793651	50	46.07	0.554629	100	0
SGSM2	other	1.5873	0.793651	50	46.0119	0.334119	100	0
SH2D2A	other	1.5873	0.793651	50	45.7159	0.0265049	0	100
SH2D3A	other	1.5873	0.793651	50	45.9349	0.384118	100	0
SH2D4A	other	1.5873	0.793651	50	45.9491	0.151603	0	100
SHARPIN	other	1.5873	0.793651	50	45.9349	0.384118	100	0
SHB	other	1.5873	0.793651	50	45.6204	-1.50109	0	100
SIDT1	other	1.5873	0.793651	50	46.0309	0.54139	100	0
SIK3	other	1.5873	0.793651	50	45.6504	0.273759	100	100
SLC19A2	other	1.5873	0.793651	50	47.1317	0.426505	0	0
SLC23A2	other	1.5873	0.793651	50	46.1882	-0.24262	0	0
SLC26A11	other	1.5873	0.793651	50	46.075	0.267675	100	100
SLC27A4	other	1.5873	0.793651	50	46.0035	0.503907	100	0
SLC2A6	other	1.5873	0.793651	50	45.6643	0.153394	100	100
SLC35D1	other	1.5873	0.793651	50	47.4637	-4.42933	0	0
SLC46A3	other	1.5873	0.793651	50	45.4207	0.0122204	100	100
SLC7A4	other	1.5873	0.793651	50	45.2825	0.242709	100	100
SLC9A6	other	1.5873	0.793651	50	46.6579	0.344582	100	0
SLFN11	other	1.5873	0.793651	50	46.5547	0.487859	100	0
SMAD9	other	1.5873	0.793651	50	46.135	0.17725	100	100
SMARCD1	tumor suppressor gene	1.5873	0.793651	50	46.2626	-0.0821299	0	100
SNAPC2	other	1.5873	0.793651	50	45.9751	0.0720382	100	0
SORBS3	other	1.5873	0.793651	50	46.6213	0.695299	100	0
SOX13	other	1.5873	0.793651	50	45.7217	0.437055	100	100
SP140L	other	1.5873	0.793651	50	45.4898	0.0468386	100	100
SPATA6L	other	1.5873	0.793651	50	45.6204	-1.50109	0	100
SPOP	tumor suppressor gene	1.5873	0.793651	50	46.135	0.17725	100	100
SREBF2	other	1.5873	0.793651	50	45.7159	0.0265049	0	100
SRPK1	other	1.5873	0.793651	50	45.9412	-0.310701	0	100
SRRT	other	1.5873	0.793651	50	46.1365	0.356635	100	100
SSR3	other	1.5873	0.793651	50	46.3389	0.418011	100	0
SSX2IP	other	1.5873	0.793651	50	46.0895	0.292666	100	0
STAT5B	oncogene/tumor suppressor gene	1.5873	0.793651	50	46.4073	0.674539	100	0
STK11IP	other	1.5873	0.793651	50	46.1057	0.622902	100	0
STRAP	other	1.5873	0.793651	50	46.0309	0.54139	100	0
TANGO2	other	1.5873	0.793651	50	46.9383	0.258268	0	0
TBC1D32	other	1.5873	0.793651	50	46.5549	0.32492	100	0
TBC1D9	other	1.5873	0.793651	50	46.0476	0.449917	100	0
TBL3	other	1.5873	0.793651	50	45.7246	0.0165213	100	100
TBX10	other	1.5873	0.793651	50	46.055	0.00948569	0	100
TBX2	other	1.5873	0.793651	50	46.9748	0.0980093	0	0
TEAD3	other	1.5873	0.793651	50	46.07	0.554629	100	0
TFDP1	other	1.5873	0.793651	50	46.4899	-0.140782	0	100
THBS3	other	1.5873	0.793651	50	46.4684	0.393178	100	0
THRAP3	other	1.5873	0.793651	50	45.9349	0.384118	100	0
THSD1	other	1.5873	0.793651	50	46.9383	0.258268	0	0
TLE3	other	1.5873	0.793651	50	46.5869	0.748969	100	0
TMEM170A	other	1.5873	0.793651	50	46.1882	-0.24262	0	0
TMEM201	other	1.5873	0.793651	50	46.0713	-0.172473	0	100
TMEM246	other	1.5873	0.793651	50	46.1224	0.38577	100	0
TMEM63C	other	1.5873	0.793651	50	45.4207	0.0122204	100	100
TMEM8B	other	1.5873	0.793651	50	46.07	0.554629	100	0
TOLLIP	other	1.5873	0.793651	50	46.5901	0.591207	100	0
TP53INP1	other	1.5873	0.793651	50	46.0713	-0.172473	0	100
TRAF2	other	1.5873	0.793651	50	46.0814	0.268399	100	100
TRANK1	other	1.5873	0.793651	50	46.0463	0.332283	100	0
TRIB2	other	1.5873	0.793651	50	45.531	0.468263	100	100
TRIM36	other	1.5873	0.793651	50	45.9928	0.336522	100	0
TRIP6	other	1.5873	0.793651	50	46.5869	0.748969	100	0
TTC13	other	1.5873	0.793651	50	46.1057	0.622902	100	0
UBA3	other	1.5873	0.793651	50	45.2039	-3.01378	0	100
UBASH3B	other	1.5873	0.793651	50	46.0119	0.334119	100	0
UBXN4	other	1.5873	0.793651	50	46.0814	0.268399	100	100
UNK	other	1.5873	0.793651	50	45.2518	0.339696	100	100
USH1C	other	1.5873	0.793651	50	45.9394	0.350556	100	0
USP21	other	1.5873	0.793651	50	45.9491	0.151603	0	100
USP28	other	1.5873	0.793651	50	46.4134	0.450493	0	0
USP36	other	1.5873	0.793651	50	45.7159	0.0265049	0	100
VPS16	other	1.5873	0.793651	50	45.9435	0.503884	100	0
VWA5A	other	1.5873	0.793651	50	46.1391	0.417273	100	0
VWA8	other	1.5873	0.793651	50	47.2402	0.556191	0	0
WARS2	other	1.5873	0.793651	50	46.0895	0.292666	100	0
WBP1	other	1.5873	0.793651	50	46.0463	0.332283	100	0
WDR13	other	1.5873	0.793651	50	46.9365	0.179639	0	0
WEE1	other	1.5873	0.793651	50	46.0561	0.371809	100	0
WHAMM	other	1.5873	0.793651	50	45.6204	-1.50109	0	100
ZBTB7A	other	1.5873	0.793651	50	45.9394	0.350556	100	0
ZC3H3	other	1.5873	0.793651	50	46.07	0.554629	100	0
ZC3H4	other	1.5873	0.793651	50	45.481	0.463851	100	100
ZMYM1	other	1.5873	0.793651	50	45.9644	-0.160757	0	100
ZNF134	other	1.5873	0.793651	50	46.1365	0.356635	100	100
ZNF223	other	1.5873	0.793651	50	46.6645	0.431373	100	0
ZNF267	other	1.5873	0.793651	50	45.531	0.468263	100	100
ZNF324B	other	1.5873	0.793651	50	45.9349	0.384118	100	0
ZNF337	other	1.5873	0.793651	50	45.8907	-0.493937	0	100
ZNF395	other	1.5873	0.793651	50	45.531	0.468263	100	100
ZNF408	other	1.5873	0.793651	50	46.07	0.554629	100	0
ZNF423	other	1.5873	0.793651	50	45.481	0.463851	100	100
ZNF528	other	1.5873	0.793651	50	46.07	0.554629	100	0
ZNF580	other	1.5873	0.793651	50	46.1365	0.356635	100	100
ZNF599	other	1.5873	0.793651	50	46.0035	0.503907	100	0
ZNF644	other	1.5873	0.793651	50	46.1391	0.417273	100	0
ZNF687	other	1.5873	0.793651	50	45.6204	-1.50109	0	100
ZNF699	other	1.5873	0.793651	50	46.0977	-0.0404789	0	100
ZNF708	other	1.5873	0.793651	50	46.0476	0.449917	100	0
ZNF714	other	1.5873	0.793651	50	45.7246	0.0165213	100	100
ZNF782	other	1.5873	0.793651	50	45.2518	0.339696	100	100
ZNF8	other	1.5873	0.793651	50	46.1365	0.356635	100	100
ZRANB3	other	1.5873	0.793651	50	46.4899	-0.140782	0	100
ZSWIM5	other	1.5873	0.793651	50	46.5436	0.479436	100	0
AACS	other	0.793651	0.793651	100	47.4637	-4.42933	0	0
AARS	other	0.793651	0.793651	100	46.5547	0.487859	100	0
ABCB7	other	0.793651	0.793651	100	46.0071	-0.0429149	0	100
ABCC4	other	0.793651	0.793651	100	45.4744	4.00795	100	0
ABCE1	other	0.793651	0.793651	100	46.4109	0.190092	0	0
ABHD17B	other	0.793651	0.793651	100	45.5521	0.12738	100	100
ABI1	other	0.793651	0.793651	100	46.055	0.00948569	0	100
ABR	other	0.793651	0.793651	100	46.3857	0.617862	100	0
ACACB	other	0.793651	0.793651	100	46.0071	-0.0429149	0	100
ACAD9	other	0.793651	0.793651	100	45.7159	0.0265049	0	100
ACADS	other	0.793651	0.793651	100	45.9751	0.0720382	100	0
ACBD5	other	0.793651	0.793651	100	46.5164	0.383694	100	0
ACBD6	other	0.793651	0.793651	100	46.6645	0.431373	100	0
ACHE	other	0.793651	0.793651	100	46.0476	0.449917	100	0
ACIN1	other	0.793651	0.793651	100	45.7217	0.437055	100	100
ACO1	other	0.793651	0.793651	100	46.1057	0.622902	100	0
ACOT11	other	0.793651	0.793651	100	45.7246	0.0165213	100	100
ACSF2	other	0.793651	0.793651	100	45.6643	0.153394	100	100
ACSM3	other	0.793651	0.793651	100	46.4554	0.133314	0	0
ACTR10	other	0.793651	0.793651	100	45.2518	0.339696	100	100
ACTR1B	other	0.793651	0.793651	100	45.7049	0.0930575	100	100
ACTR6	other	0.793651	0.793651	100	45.6408	0.32341	100	100
ACY3	other	0.793651	0.793651	100	45.8907	-0.493937	0	100
ADAM15	other	0.793651	0.793651	100	46.0713	-0.172473	0	100
ADAM17	other	0.793651	0.793651	100	46.5901	0.591207	100	0
ADIPOR2	other	0.793651	0.793651	100	45.7217	0.437055	100	100
ADNP2	other	0.793651	0.793651	100	45.7952	0.494427	100	0
AFTPH	other	0.793651	0.793651	100	46.055	0.00948569	0	100
AGRN	other	0.793651	0.793651	100	47.4637	-4.42933	0	0
AHR	other	0.793651	0.793651	100	na	na	na	na
AKAP10	other	0.793651	0.793651	100	45.2518	0.339696	100	100
AKT1	oncogene	0.793651	0.793651	100	45.6204	-1.50109	0	100
AKTIP	other	0.793651	0.793651	100	47.0103	0.344555	0	0
ALDH16A1	other	0.793651	0.793651	100	45.481	0.463851	100	100
ALDH18A1	other	0.793651	0.793651	100	47.2402	0.556191	0	0
ALDH4A1	other	0.793651	0.793651	100	46.0476	0.449917	100	0
ALDOC	other	0.793651	0.793651	100	45.7159	0.0265049	0	100
ALG11	other	0.793651	0.793651	100	45.2392	-2.90576	0	100
ALMS1	other	0.793651	0.793651	100	45.5521	0.12738	100	100
ALPK1	other	0.793651	0.793651	100	47.4637	-4.42933	0	0
AMDHD2	other	0.793651	0.793651	100	47.2402	0.556191	0	0
AMIGO1	other	0.793651	0.793651	100	45.9394	0.350556	100	0
ANKEF1	other	0.793651	0.793651	100	46.07	0.554629	100	0
ANKMY1	other	0.793651	0.793651	100	45.531	0.468263	100	100
ANKRA2	other	0.793651	0.793651	100	45.4744	4.00795	100	0
ANKRD10	other	0.793651	0.793651	100	46.6579	0.344582	100	0
ANKRD12	other	0.793651	0.793651	100	46.2626	-0.0821299	0	100
ANKRD13B	other	0.793651	0.793651	100	45.8983	0.242154	0	100
ANKS6	other	0.793651	0.793651	100	46.0589	0.612571	100	0
ANO1	other	0.793651	0.793651	100	45.9837	-0.00411699	0	100
ANP32E	other	0.793651	0.793651	100	46.9751	0.230352	0	0
ANTXR2	other	0.793651	0.793651	100	45.9412	-0.310701	0	100
ANXA4	other	0.793651	0.793651	100	46.5916	0.335462	100	0
ANXA6	other	0.793651	0.793651	100	45.9644	-0.160757	0	100
AP3B1	other	0.793651	0.793651	100	46.5164	0.383694	100	0
AP5B1	other	0.793651	0.793651	100	45.6204	-1.50109	0	100
APAF1	other	0.793651	0.793651	100	46.5869	0.748969	100	0
APBB2	other	0.793651	0.793651	100	45.202	-0.058087	100	100
APOBEC1	other	0.793651	0.793651	100	45.6204	-1.50109	0	100
APOBEC3D	other	0.793651	0.793651	100	46.1365	0.356635	100	100
APOL1	other	0.793651	0.793651	100	46.0119	0.334119	100	0
ARAF	oncogene	0.793651	0.793651	100	45.9751	0.0720382	100	0
ARFGAP1	other	0.793651	0.793651	100	46.8442	0.228644	0	0
ARGLU1	other	0.793651	0.793651	100	46.6645	0.431373	100	0
ARHGAP35	other	0.793651	0.793651	100	45.3761	-0.073191	100	100
ARHGAP5	oncogene	0.793651	0.793651	100	45.7249	0.117089	100	100
ARHGDIA	other	0.793651	0.793651	100	45.3761	-0.073191	100	100
ARHGEF1	other	0.793651	0.793651	100	46.5869	0.748969	100	0
ARHGEF11	other	0.793651	0.793651	100	46.055	0.00948569	0	100
ARHGEF12	other	0.793651	0.793651	100	45.8936	0.344015	100	0
ARHGEF40	other	0.793651	0.793651	100	45.5521	0.12738	100	100
ARHGEF5	other	0.793651	0.793651	100	46.5901	0.591207	100	0
ARID1B	tumor suppressor gene	0.793651	0.793651	100	45.6643	0.153394	100	100
ARID2	tumor suppressor gene	0.793651	0.793651	100	46.4899	-0.140782	0	100
ARID4B	other	0.793651	0.793651	100	45.2518	0.339696	100	100
ARID5B	other	0.793651	0.793651	100	46.6213	0.695299	100	0
ARIH2	other	0.793651	0.793651	100	46.0119	0.334119	100	0
ARL13B	other	0.793651	0.793651	100	45.2825	0.242709	100	100
ARL16	other	0.793651	0.793651	100	46.5916	0.335462	100	0
ARMC2	other	0.793651	0.793651	100	47.1592	0.883818	0	0
ARMC7	other	0.793651	0.793651	100	46.07	0.554629	100	0
ARNTL	other	0.793651	0.793651	100	46.5916	0.335462	100	0
ARNTL2	other	0.793651	0.793651	100	46.0589	0.612571	100	0
ARRDC1	other	0.793651	0.793651	100	45.646	0.0964367	100	100
ARSK	other	0.793651	0.793651	100	45.9928	0.336522	100	0
ARVCF	other	0.793651	0.793651	100	45.6504	0.273759	100	100
ASAP2	other	0.793651	0.793651	100	46.6645	0.431373	100	0
ASB1	other	0.793651	0.793651	100	45.2518	0.339696	100	100
ASB7	other	0.793651	0.793651	100	46.1057	0.622902	100	0
ASNA1	other	0.793651	0.793651	100	46.0035	0.503907	100	0
ASPN	other	0.793651	0.793651	100	45.202	-0.058087	100	100
ASRGL1	other	0.793651	0.793651	100	45.2039	-3.01378	0	100
ASS1	other	0.793651	0.793651	100	47.0103	0.344555	0	0
ASTE1	other	0.793651	0.793651	100	46.0972	0.30013	100	0
ATAD2	other	0.793651	0.793651	100	46.4554	0.133314	0	0
ATF4	other	0.793651	0.793651	100	45.6204	-1.50109	0	100
ATG13	other	0.793651	0.793651	100	45.9412	-0.310701	0	100
ATG14	other	0.793651	0.793651	100	45.7217	0.437055	100	100
ATG3	other	0.793651	0.793651	100	46.1365	0.356635	100	100
ATIC	other	0.793651	0.793651	100	46.476	0.204966	0	0
ATL3	other	0.793651	0.793651	100	46.1057	0.622902	100	0
ATMIN	other	0.793651	0.793651	100	46.0463	0.332283	100	0
ATP10B	other	0.793651	0.793651	100	45.2518	0.339696	100	100
ATP13A2	other	0.793651	0.793651	100	46.4109	0.190092	0	0
ATP13A3	other	0.793651	0.793651	100	45.3761	-0.073191	100	100
ATP2A2	other	0.793651	0.793651	100	47.4637	-4.42933	0	0
ATP2C1	other	0.793651	0.793651	100	45.9415	-0.0534684	0	100
ATP6AP2	other	0.793651	0.793651	100	46.5549	0.32492	100	0
ATP6V0A1	other	0.793651	0.793651	100	46.1057	0.622902	100	0
ATP6V0E2	other	0.793651	0.793651	100	46.5916	0.335462	100	0
ATP6V1B2	other	0.793651	0.793651	100	47.1592	0.883818	0	0
ATP6V1G1	other	0.793651	0.793651	100	46.1224	0.38577	100	0
ATP8B1	other	0.793651	0.793651	100	46.5164	0.383694	100	0
ATP9B	other	0.793651	0.793651	100	46.0309	0.54139	100	0
ATXN7L3	other	0.793651	0.793651	100	46.6579	0.344582	100	0
AUP1	other	0.793651	0.793651	100	46.0713	-0.172473	0	100
AVL9	other	0.793651	0.793651	100	46.0476	0.449917	100	0
B3GAT3	other	0.793651	0.793651	100	45.7952	0.494427	100	0
B4GALT3	other	0.793651	0.793651	100	46.9777	0.226855	0	0
BAG3	other	0.793651	0.793651	100	46.4684	0.393178	100	0
BAG5	other	0.793651	0.793651	100	45.2518	0.339696	100	100
BAHD1	other	0.793651	0.793651	100	47.1317	0.426505	0	0
BAIAP2	other	0.793651	0.793651	100	46.9649	0.222354	0	0
BAMBI	other	0.793651	0.793651	100	47.1317	0.426505	0	0
BAP1	tumor suppressor gene	0.793651	0.793651	100	46.0884	0.122194	0	100
BAZ2B	other	0.793651	0.793651	100	46.0814	0.268399	100	100
BBS2	other	0.793651	0.793651	100	47.0103	0.344555	0	0
BBS4	other	0.793651	0.793651	100	46.4073	0.674539	100	0
BBS7	other	0.793651	0.793651	100	45.6204	-1.50109	0	100
BBS9	other	0.793651	0.793651	100	45.9033	0.572974	100	0
BCDIN3D	other	0.793651	0.793651	100	46.07	0.554629	100	0
BCR	other	0.793651	0.793651	100	47.2402	0.556191	0	0
BCS1L	other	0.793651	0.793651	100	45.4207	0.0122204	100	100
BLVRA	other	0.793651	0.793651	100	45.202	-0.058087	100	100
BLVRB	other	0.793651	0.793651	100	46.0035	0.503907	100	0
BLZF1	other	0.793651	0.793651	100	45.202	-0.058087	100	100
BMPR1A	oncogene/tumor suppressor gene	0.793651	0.793651	100	45.8983	0.242154	0	100
BORA	other	0.793651	0.793651	100	45.6204	-1.50109	0	100
BRAT1	other	0.793651	0.793651	100	46.4134	0.450493	0	0
BRD1	other	0.793651	0.793651	100	46.0463	0.332283	100	0
BRD7	other	0.793651	0.793651	100	46.2626	-0.0821299	0	100
BRMS1	other	0.793651	0.793651	100	46.5916	0.335462	100	0
BRPF1	other	0.793651	0.793651	100	45.7246	0.0165213	100	100
BSDC1	other	0.793651	0.793651	100	46.3753	0.276275	0	0
BTBD6	other	0.793651	0.793651	100	46.0958	0.142375	0	100
BTBD9	other	0.793651	0.793651	100	45.4898	0.0468386	100	100
BTF3	other	0.793651	0.793651	100	47.1317	0.426505	0	0
BTN2A2	other	0.793651	0.793651	100	45.7217	0.437055	100	100
BUB1	other	0.793651	0.793651	100	47.4637	-4.42933	0	0
BUB1B	tumor suppressor gene	0.793651	0.793651	100	46.4929	-0.264207	0	100
BZW2	other	0.793651	0.793651	100	46.2626	-0.0821299	0	100
C14orf93	other	0.793651	0.793651	100	45.9253	-0.150219	0	100
C16orf58	other	0.793651	0.793651	100	47.2402	0.556191	0	0
C16orf70	other	0.793651	0.793651	100	45.9837	-0.00411699	0	100
C17orf49	other	0.793651	0.793651	100	45.2518	0.339696	100	100
C19orf66	other	0.793651	0.793651	100	45.7217	0.437055	100	100
C1orf109	other	0.793651	0.793651	100	na	na	na	na
C1orf116	other	0.793651	0.793651	100	45.7246	0.0165213	100	100
C1orf159	other	0.793651	0.793651	100	47.4637	-4.42933	0	0
C1orf216	other	0.793651	0.793651	100	45.2518	0.339696	100	100
C1orf43	other	0.793651	0.793651	100	46.4929	-0.264207	0	100
C4orf19	other	0.793651	0.793651	100	47.2402	0.556191	0	0
C5orf30	other	0.793651	0.793651	100	46.4134	0.450493	0	0
C6orf106	other	0.793651	0.793651	100	47.1592	0.883818	0	0
C6orf226	other	0.793651	0.793651	100	46.1365	0.356635	100	100
C8orf82	other	0.793651	0.793651	100	45.4207	0.0122204	100	100
CA2	other	0.793651	0.793651	100	46.0972	0.30013	100	0
CA9	other	0.793651	0.793651	100	46.4049	0.00190161	0	100
CABLES2	other	0.793651	0.793651	100	47.4637	-4.42933	0	0
CALB2	other	0.793651	0.793651	100	46.4915	0.029074	0	100
CALR	oncogene	0.793651	0.793651	100	46.5869	0.748969	100	0
CALU	other	0.793651	0.793651	100	47.2402	0.556191	0	0
CAMK2D	other	0.793651	0.793651	100	47.1592	0.883818	0	0
CAMLG	other	0.793651	0.793651	100	45.9033	0.572974	100	0
CAMTA2	other	0.793651	0.793651	100	46.1224	0.38577	100	0
CAND1	other	0.793651	0.793651	100	46.075	0.267675	100	100
CAPN13	other	0.793651	0.793651	100	45.8907	-0.493937	0	100
CAPN2	other	0.793651	0.793651	100	45.7249	0.117089	100	100
CAPN7	other	0.793651	0.793651	100	47.2402	0.556191	0	0
CAPZA1	other	0.793651	0.793651	100	46.0713	-0.172473	0	100
CARHSP1	other	0.793651	0.793651	100	45.7159	0.0265049	0	100
CARS	other	0.793651	0.793651	100	46.0309	0.54139	100	0
CAST	other	0.793651	0.793651	100	45.646	0.0964367	100	100
CBFA2T2	other	0.793651	0.793651	100	46.4929	-0.264207	0	100
CBX2	other	0.793651	0.793651	100	45.7246	0.0165213	100	100
CBX5	other	0.793651	0.793651	100	47.4637	-4.42933	0	0
CBX6	other	0.793651	0.793651	100	47.2402	0.556191	0	0
CCDC102B	other	0.793651	0.793651	100	46.4869	0.384841	100	0
CCDC106	other	0.793651	0.793651	100	46.9649	0.222354	0	0
CCDC117	other	0.793651	0.793651	100	45.5521	0.12738	100	100
CCDC125	other	0.793651	0.793651	100	45.7217	0.437055	100	100
CCDC137	other	0.793651	0.793651	100	45.8983	0.242154	0	100
CCDC14	other	0.793651	0.793651	100	45.7952	0.494427	100	0
CCDC183	other	0.793651	0.793651	100	45.7217	0.437055	100	100
CCDC28A	other	0.793651	0.793651	100	46.1224	0.38577	100	0
CCDC59	other	0.793651	0.793651	100	46.07	0.554629	100	0
CCDC66	other	0.793651	0.793651	100	46.1365	0.356635	100	100
CCNB1IP1	other	0.793651	0.793651	100	46.07	0.554629	100	0
CCNF	other	0.793651	0.793651	100	na	na	na	na
CCNY	other	0.793651	0.793651	100	47.4637	-4.42933	0	0
CCT5	other	0.793651	0.793651	100	46.9751	0.230352	0	0
CCT6A	other	0.793651	0.793651	100	46.075	0.267675	100	100
CD164	other	0.793651	0.793651	100	45.6504	0.273759	100	100
CD276	other	0.793651	0.793651	100	46.0309	0.54139	100	0
CDC25A	other	0.793651	0.793651	100	46.0645	0.338166	100	0
CDC25B	other	0.793651	0.793651	100	45.9491	0.151603	0	100
CDC25C	other	0.793651	0.793651	100	45.8397	-0.499544	0	100
CDC37	other	0.793651	0.793651	100	46.5996	0.396591	100	0
CDC42EP3	other	0.793651	0.793651	100	46.0847	0.503509	100	0
CDC45	other	0.793651	0.793651	100	45.7952	0.494427	100	0
CDC5L	other	0.793651	0.793651	100	46.0561	0.371809	100	0
CDCA5	other	0.793651	0.793651	100	47.1592	0.883818	0	0
CDCA7	other	0.793651	0.793651	100	45.7246	0.0165213	100	100
CDCP1	other	0.793651	0.793651	100	46.5164	0.383694	100	0
CDH3	other	0.793651	0.793651	100	46.0589	0.612571	100	0
CDHR1	other	0.793651	0.793651	100	46.6645	0.431373	100	0
CDK10	other	0.793651	0.793651	100	45.6204	-1.50109	0	100
CDK11A	other	0.793651	0.793651	100	46.0713	-0.172473	0	100
CDK11B	other	0.793651	0.793651	100	45.44	0.197179	100	100
CDK12	tumor suppressor gene	0.793651	0.793651	100	47.4637	-4.42933	0	0
CDK17	other	0.793651	0.793651	100	45.7246	0.0165213	100	100
CDK6	other	0.793651	0.793651	100	46.4049	0.00190161	0	100
CDK8	other	0.793651	0.793651	100	46.0119	0.334119	100	0
CDKAL1	other	0.793651	0.793651	100	45.4898	0.0468386	100	100
CDKN1B	tumor suppressor gene	0.793651	0.793651	100	46.135	0.17725	100	100
CDYL	other	0.793651	0.793651	100	46.5996	0.396591	100	0
CEACAM6	other	0.793651	0.793651	100	46.0814	0.268399	100	100
CEMIP	other	0.793651	0.793651	100	45.8397	-0.499544	0	100
CENPJ	other	0.793651	0.793651	100	45.9512	-0.0925288	0	100
CENPK	other	0.793651	0.793651	100	45.8936	0.344015	100	0
CENPP	other	0.793651	0.793651	100	45.8605	0.0195836	0	100
CEP104	other	0.793651	0.793651	100	45.2825	0.242709	100	100
CEP128	other	0.793651	0.793651	100	46.6213	0.695299	100	0
CEP162	other	0.793651	0.793651	100	45.44	0.197179	100	100
CEP70	other	0.793651	0.793651	100	46.3857	0.617862	100	0
CEP72	other	0.793651	0.793651	100	46.9751	0.230352	0	0
CEP78	other	0.793651	0.793651	100	45.7217	0.437055	100	100
CEP95	other	0.793651	0.793651	100	45.6204	-1.50109	0	100
CEPT1	other	0.793651	0.793651	100	45.7246	0.0165213	100	100
CERS2	other	0.793651	0.793651	100	45.7159	0.0265049	0	100
CETN3	other	0.793651	0.793651	100	46.5164	0.383694	100	0
CHAC2	other	0.793651	0.793651	100	45.2518	0.339696	100	100
CHD8	other	0.793651	0.793651	100	45.4898	0.0468386	100	100
CHEK2	tumor suppressor gene	0.793651	0.793651	100	45.9349	0.384118	100	0
CHKA	other	0.793651	0.793651	100	46.6579	0.344582	100	0
CHML	other	0.793651	0.793651	100	46.9649	0.222354	0	0
CHMP2B	other	0.793651	0.793651	100	46.3753	0.276275	0	0
CHMP4B	other	0.793651	0.793651	100	46.1224	0.38577	100	0
CHN2	other	0.793651	0.793651	100	46.1057	0.622902	100	0
CHP1	other	0.793651	0.793651	100	46.4109	0.190092	0	0
CHPF	other	0.793651	0.793651	100	45.4207	0.0122204	100	100
CHPF2	other	0.793651	0.793651	100	46.4073	0.674539	100	0
CHPT1	other	0.793651	0.793651	100	47.4637	-4.42933	0	0
CHRM3	other	0.793651	0.793651	100	46.0713	-0.172473	0	100
CIC	oncogene/tumor suppressor gene	0.793651	0.793651	100	46.1365	0.356635	100	100
CIDEB	other	0.793651	0.793651	100	46.5436	0.479436	100	0
CIZ1	other	0.793651	0.793651	100	45.9579	-0.0173524	0	100
CKAP2	other	0.793651	0.793651	100	45.531	0.468263	100	100
CKLF	other	0.793651	0.793651	100	45.8605	0.0195836	0	100
CKMT1B	other	0.793651	0.793651	100	45.9253	-0.150219	0	100
CLINT1	other	0.793651	0.793651	100	45.9033	0.572974	100	0
CLK2	other	0.793651	0.793651	100	46.0035	0.503907	100	0
CLN3	other	0.793651	0.793651	100	46.0077	0.482062	100	0
CLN5	other	0.793651	0.793651	100	46.4899	-0.140782	0	100
CLN6	other	0.793651	0.793651	100	46.0071	-0.0429149	0	100
CLPB	other	0.793651	0.793651	100	45.2825	0.242709	100	100
CMTR1	other	0.793651	0.793651	100	46.5916	0.335462	100	0
CMTR2	other	0.793651	0.793651	100	45.481	0.463851	100	100
CNIH4	other	0.793651	0.793651	100	45.531	0.468263	100	100
CNOT4	other	0.793651	0.793651	100	45.8907	-0.493937	0	100
CNOT6L	other	0.793651	0.793651	100	46.9748	0.0980093	0	0
COG4	other	0.793651	0.793651	100	46.0693	-0.0727641	0	100
COG5	other	0.793651	0.793651	100	45.481	0.463851	100	100
COPB1	other	0.793651	0.793651	100	45.2518	0.339696	100	100
COPS6	other	0.793651	0.793651	100	47.2402	0.556191	0	0
COPS7A	other	0.793651	0.793651	100	46.9649	0.222354	0	0
COQ6	other	0.793651	0.793651	100	46.0119	0.334119	100	0
CPNE1	other	0.793651	0.793651	100	45.531	0.468263	100	100
CPNE3	other	0.793651	0.793651	100	45.6408	0.32341	100	100
CPSF2	other	0.793651	0.793651	100	45.6204	-1.50109	0	100
CPSF7	other	0.793651	0.793651	100	46.9426	0.206223	0	0
CPT2	other	0.793651	0.793651	100	47.1317	0.426505	0	0
CRACR2A	other	0.793651	0.793651	100	46.075	0.267675	100	100
CRACR2B	other	0.793651	0.793651	100	46.135	0.17725	100	100
CRK	other	0.793651	0.793651	100	45.9394	0.350556	100	0
CRLF3	other	0.793651	0.793651	100	45.8397	-0.499544	0	100
CRY1	other	0.793651	0.793651	100	45.6204	-1.50109	0	100
CRYL1	other	0.793651	0.793651	100	45.9837	-0.00411699	0	100
CRYZ	other	0.793651	0.793651	100	45.9644	-0.160757	0	100
CSDE1	other	0.793651	0.793651	100	46.1365	0.356635	100	100
CSE1L	other	0.793651	0.793651	100	45.8936	0.344015	100	0
CSK	other	0.793651	0.793651	100	47.0103	0.344555	0	0
CSNK1E	other	0.793651	0.793651	100	47.4637	-4.42933	0	0
CST3	other	0.793651	0.793651	100	45.9837	-0.00411699	0	100
CSTF1	other	0.793651	0.793651	100	46.1057	0.622902	100	0
CTDSP1	other	0.793651	0.793651	100	46.476	0.204966	0	0
CTSV	other	0.793651	0.793651	100	45.9928	0.336522	100	0
CUL3	tumor suppressor gene	0.793651	0.793651	100	46.4915	0.029074	0	100
CUL4B	other	0.793651	0.793651	100	46.0713	-0.172473	0	100
CUTC	other	0.793651	0.793651	100	46.5436	0.479436	100	0
CWC27	other	0.793651	0.793651	100	45.7249	0.117089	100	100
CWF19L2	other	0.793651	0.793651	100	46.0309	0.54139	100	0
CXXC1	other	0.793651	0.793651	100	46.4929	-0.264207	0	100
CYP2W1	other	0.793651	0.793651	100	45.9579	-0.0173524	0	100
CYTH2	other	0.793651	0.793651	100	47.0103	0.344555	0	0
CYTH3	other	0.793651	0.793651	100	45.9033	0.572974	100	0
DAB2IP	other	0.793651	0.793651	100	46.135	0.17725	100	100
DACH1	other	0.793651	0.793651	100	45.9837	-0.00411699	0	100
DALRD3	other	0.793651	0.793651	100	46.6645	0.431373	100	0
DAP	other	0.793651	0.793651	100	46.4554	0.133314	0	0
DARS2	other	0.793651	0.793651	100	47.1317	0.426505	0	0
DAZAP2	other	0.793651	0.793651	100	46.4929	-0.264207	0	100
DCAF1	other	0.793651	0.793651	100	45.8379	-0.130567	0	100
DCAF12	other	0.793651	0.793651	100	45.481	0.463851	100	100
DCAF16	other	0.793651	0.793651	100	45.4898	0.0468386	100	100
DCAF5	other	0.793651	0.793651	100	46.0713	-0.172473	0	100
DCTN3	other	0.793651	0.793651	100	46.0847	0.503509	100	0
DCUN1D3	other	0.793651	0.793651	100	46.0119	0.334119	100	0
DDI2	other	0.793651	0.793651	100	47.4637	-4.42933	0	0
DDX1	other	0.793651	0.793651	100	46.5414	0.0259086	0	100
DDX19A	other	0.793651	0.793651	100	46.5869	0.748969	100	0
DDX20	other	0.793651	0.793651	100	46.4554	0.133314	0	0
DDX3Y	other	0.793651	0.793651	100	45.9579	-0.0173524	0	100
DDX5	other	0.793651	0.793651	100	46.0972	0.30013	100	0
DDX50	other	0.793651	0.793651	100	46.9649	0.222354	0	0
DDX54	other	0.793651	0.793651	100	46.5869	0.748969	100	0
DDX55	other	0.793651	0.793651	100	45.7952	0.494427	100	0
DDX60	other	0.793651	0.793651	100	46.9649	0.222354	0	0
DEDD	other	0.793651	0.793651	100	45.8907	-0.493937	0	100
DENND1A	other	0.793651	0.793651	100	45.2518	0.339696	100	100
DENND1C	other	0.793651	0.793651	100	45.9394	0.350556	100	0
DENND5B	other	0.793651	0.793651	100	46.0309	0.54139	100	0
DESI1	other	0.793651	0.793651	100	46.4929	-0.264207	0	100
DFFA	other	0.793651	0.793651	100	47.4637	-4.42933	0	0
DGCR2	other	0.793651	0.793651	100	45.9253	-0.150219	0	100
DGCR8	oncogene	0.793651	0.793651	100	46.0884	0.122194	0	100
DHRS4L2	other	0.793651	0.793651	100	45.8936	0.344015	100	0
DHTKD1	other	0.793651	0.793651	100	46.2626	-0.0821299	0	100
DHX29	other	0.793651	0.793651	100	46.1057	0.622902	100	0
DHX34	other	0.793651	0.793651	100	46.0972	0.30013	100	0
DHX35	other	0.793651	0.793651	100	46.5869	0.748969	100	0
DHX36	other	0.793651	0.793651	100	47.1592	0.883818	0	0
DIABLO	other	0.793651	0.793651	100	46.0895	0.292666	100	0
DIP2A	other	0.793651	0.793651	100	46.1178	0.455866	100	0
DIP2B	other	0.793651	0.793651	100	45.6204	-1.50109	0	100
DIRC2	other	0.793651	0.793651	100	45.202	-0.058087	100	100
DIS3	other	0.793651	0.793651	100	45.6204	-1.50109	0	100
DLL4	other	0.793651	0.793651	100	46.2257	0.439318	100	100
DNA2	other	0.793651	0.793651	100	45.7246	0.0165213	100	100
DNAJC14	other	0.793651	0.793651	100	45.5685	0.141477	100	100
DNAJC17	other	0.793651	0.793651	100	46.2257	0.439318	100	100
DNAJC19	other	0.793651	0.793651	100	45.9394	0.350556	100	0
DNAJC21	other	0.793651	0.793651	100	46.0463	0.332283	100	0
DNASE1	other	0.793651	0.793651	100	46.5547	0.487859	100	0
DNM2	tumor suppressor gene	0.793651	0.793651	100	45.9837	-0.00411699	0	100
DNTTIP2	other	0.793651	0.793651	100	46.6579	0.344582	100	0
DOCK6	other	0.793651	0.793651	100	47.1592	0.883818	0	0
DOCK7	other	0.793651	0.793651	100	45.9928	0.336522	100	0
DOK1	other	0.793651	0.793651	100	46.5869	0.748969	100	0
DOK4	other	0.793651	0.793651	100	46.9383	0.258268	0	0
DPF2	other	0.793651	0.793651	100	45.202	-0.058087	100	100
DPH2	other	0.793651	0.793651	100	45.9412	-0.310701	0	100
DPY19L1	other	0.793651	0.793651	100	45.7246	0.0165213	100	100
DSCC1	other	0.793651	0.793651	100	46.4554	0.133314	0	0
DTNA	other	0.793651	0.793651	100	46.0561	0.371809	100	0
DTX3L	other	0.793651	0.793651	100	46.6579	0.344582	100	0
DUSP12	other	0.793651	0.793651	100	46.5869	0.748969	100	0
DUSP5	other	0.793651	0.793651	100	47.1592	0.883818	0	0
DVL1	other	0.793651	0.793651	100	46.0589	0.612571	100	0
DVL2	other	0.793651	0.793651	100	46.9365	0.179639	0	0
ECE1	other	0.793651	0.793651	100	45.4207	0.0122204	100	100
ECHDC1	other	0.793651	0.793651	100	45.6204	-1.50109	0	100
ECHDC2	other	0.793651	0.793651	100	45.9435	0.503884	100	0
ECI2	other	0.793651	0.793651	100	45.9579	-0.0173524	0	100
ECM1	other	0.793651	0.793651	100	47.1317	0.426505	0	0
EDAR	other	0.793651	0.793651	100	45.8983	0.242154	0	100
EDN1	other	0.793651	0.793651	100	46.3753	0.276275	0	0
EDRF1	other	0.793651	0.793651	100	45.6204	-1.50109	0	100
EEF1A1	other	0.793651	0.793651	100	46.5916	0.335462	100	0
EEF2	other	0.793651	0.793651	100	46.6579	0.344582	100	0
EEF2K	other	0.793651	0.793651	100	46.8442	0.228644	0	0
EFHD2	other	0.793651	0.793651	100	46.6579	0.344582	100	0
EFNA4	other	0.793651	0.793651	100	47.4637	-4.42933	0	0
EFTUD2	other	0.793651	0.793651	100	45.7952	0.494427	100	0
EGFR	oncogene	0.793651	0.793651	100	45.7952	0.494427	100	0
EGLN1	other	0.793651	0.793651	100	46.0077	0.482062	100	0
EGLN3	other	0.793651	0.793651	100	47.1592	0.883818	0	0
EHHADH	other	0.793651	0.793651	100	46.5414	0.0259086	0	100
EID1	other	0.793651	0.793651	100	45.531	0.468263	100	100
EIF2A	other	0.793651	0.793651	100	45.9579	-0.0173524	0	100
EIF3L	other	0.793651	0.793651	100	45.5685	0.141477	100	100
EIF4A3	other	0.793651	0.793651	100	45.8397	-0.499544	0	100
EIF4B	other	0.793651	0.793651	100	45.7159	0.0265049	0	100
EIF4EBP3	other	0.793651	0.793651	100	45.481	0.463851	100	100
EIF4G3	other	0.793651	0.793651	100	46.0476	0.449917	100	0
ELMO3	other	0.793651	0.793651	100	46.0309	0.54139	100	0
ELP2	other	0.793651	0.793651	100	45.2825	0.242709	100	100
ENGASE	other	0.793651	0.793651	100	46.075	0.267675	100	100
ENOX2	other	0.793651	0.793651	100	47.4637	-4.42933	0	0
ENPP1	other	0.793651	0.793651	100	46.5547	0.487859	100	0
ENPP5	other	0.793651	0.793651	100	45.9394	0.350556	100	0
ENTPD5	other	0.793651	0.793651	100	46.5901	0.591207	100	0
EPB41	other	0.793651	0.793651	100	45.4898	0.0468386	100	100
EPB41L3	other	0.793651	0.793651	100	45.9033	0.572974	100	0
EPB41L4B	other	0.793651	0.793651	100	45.8983	0.242154	0	100
EPC1	other	0.793651	0.793651	100	47.2402	0.556191	0	0
EPCAM	other	0.793651	0.793651	100	46.6645	0.431373	100	0
EPHB2	other	0.793651	0.793651	100	47.0103	0.344555	0	0
EPS15L1	other	0.793651	0.793651	100	46.6213	0.695299	100	0
EPS8	other	0.793651	0.793651	100	46.5436	0.479436	100	0
EPS8L2	other	0.793651	0.793651	100	45.9033	0.572974	100	0
EPSTI1	other	0.793651	0.793651	100	46.0884	0.122194	0	100
ERAL1	other	0.793651	0.793651	100	47.4637	-4.42933	0	0
ERBB3	oncogene	0.793651	0.793651	100	46.5436	0.479436	100	0
ERCC2	tumor suppressor gene	0.793651	0.793651	100	46.0589	0.612571	100	0
ERGIC2	other	0.793651	0.793651	100	45.2518	0.339696	100	100
ERGIC3	other	0.793651	0.793651	100	45.4207	0.0122204	100	100
ERI2	other	0.793651	0.793651	100	45.6204	-1.50109	0	100
ERMARD	other	0.793651	0.793651	100	46.4899	-0.140782	0	100
ESYT1	other	0.793651	0.793651	100	45.9837	-0.00411699	0	100
ESYT2	other	0.793651	0.793651	100	46.0035	0.503907	100	0
ETV4	other	0.793651	0.793651	100	45.9837	-0.00411699	0	100
EXD3	other	0.793651	0.793651	100	47.1592	0.883818	0	0
EXO5	other	0.793651	0.793651	100	45.646	0.0964367	100	100
EYA3	other	0.793651	0.793651	100	46.07	0.554629	100	0
F12	other	0.793651	0.793651	100	45.9033	0.572974	100	0
FAF1	other	0.793651	0.793651	100	46.4929	-0.264207	0	100
FAHD1	other	0.793651	0.793651	100	47.1317	0.426505	0	0
FAM111A	other	0.793651	0.793651	100	45.6504	0.273759	100	100
FAM117B	other	0.793651	0.793651	100	47.1317	0.426505	0	0
FAM118B	other	0.793651	0.793651	100	45.8936	0.344015	100	0
FAM129B	other	0.793651	0.793651	100	47.4637	-4.42933	0	0
FAM13A	other	0.793651	0.793651	100	45.9435	0.503884	100	0
FAM171A1	other	0.793651	0.793651	100	46.0438	-0.151247	0	100
FAM172A	other	0.793651	0.793651	100	45.7249	0.117089	100	100
FAM204A	other	0.793651	0.793651	100	45.9751	0.0720382	100	0
FAM208A	other	0.793651	0.793651	100	45.8907	-0.493937	0	100
FAM214B	other	0.793651	0.793651	100	47.1592	0.883818	0	0
FAM222B	other	0.793651	0.793651	100	46.3857	0.617862	100	0
FAM3C	other	0.793651	0.793651	100	46.9383	0.258268	0	0
FAM76A	other	0.793651	0.793651	100	46.9777	0.226855	0	0
FAM9B	other	0.793651	0.793651	100	46.07	0.554629	100	0
FANCA	tumor suppressor gene	0.793651	0.793651	100	46.1365	0.356635	100	100
FANCI	other	0.793651	0.793651	100	46.0463	0.332283	100	0
FARP2	other	0.793651	0.793651	100	46.0693	-0.0727641	0	100
FARSB	other	0.793651	0.793651	100	46.6579	0.344582	100	0
FASTKD3	other	0.793651	0.793651	100	47.2402	0.556191	0	0
FBL	other	0.793651	0.793651	100	45.6204	-1.50109	0	100
FBLN1	other	0.793651	0.793651	100	46.0958	0.142375	0	100
FBXL19	other	0.793651	0.793651	100	45.6408	0.32341	100	100
FBXL4	other	0.793651	0.793651	100	47.1317	0.426505	0	0
FBXO31	other	0.793651	0.793651	100	46.0476	0.449917	100	0
FBXO33	other	0.793651	0.793651	100	46.075	0.267675	100	100
FBXO42	other	0.793651	0.793651	100	46.0071	-0.0429149	0	100
FBXO44	other	0.793651	0.793651	100	46.5901	0.591207	100	0
FBXO46	other	0.793651	0.793651	100	46.9649	0.222354	0	0
FBXW4	other	0.793651	0.793651	100	46.1224	0.38577	100	0
FCHO2	other	0.793651	0.793651	100	45.7217	0.437055	100	100
FCHSD1	other	0.793651	0.793651	100	45.7246	0.0165213	100	100
FEM1B	other	0.793651	0.793651	100	46.4929	-0.264207	0	100
FEM1C	other	0.793651	0.793651	100	45.9491	0.151603	0	100
FFAR4	other	0.793651	0.793651	100	45.6204	-1.50109	0	100
FGD6	other	0.793651	0.793651	100	45.8983	0.242154	0	100
FGFR1	other	0.793651	0.793651	100	45.8983	0.242154	0	100
FGFR4	oncogene	0.793651	0.793651	100	46.0972	0.30013	100	0
FGGY	other	0.793651	0.793651	100	46.0895	0.292666	100	0
FKBP3	other	0.793651	0.793651	100	45.646	0.0964367	100	100
FKBP9	other	0.793651	0.793651	100	45.9412	-0.310701	0	100
FLCN	tumor suppressor gene	0.793651	0.793651	100	45.9837	-0.00411699	0	100
FLYWCH1	other	0.793651	0.793651	100	45.9928	0.336522	100	0
FNDC3B	other	0.793651	0.793651	100	46.4049	0.00190161	0	100
FNTA	other	0.793651	0.793651	100	45.9928	0.336522	100	0
FOXA2	other	0.793651	0.793651	100	46.9748	0.0980093	0	0
FRAT2	other	0.793651	0.793651	100	46.0814	0.268399	100	100
FRRS1	other	0.793651	0.793651	100	46.4073	0.674539	100	0
FTSJ3	other	0.793651	0.793651	100	46.1057	0.622902	100	0
FUCA2	other	0.793651	0.793651	100	46.0958	0.142375	0	100
G3BP2	other	0.793651	0.793651	100	46.5414	0.0259086	0	100
GABPA	other	0.793651	0.793651	100	45.6204	-1.50109	0	100
GABPB1	other	0.793651	0.793651	100	45.2518	0.339696	100	100
GALK2	other	0.793651	0.793651	100	46.1178	0.455866	100	0
GALNS	other	0.793651	0.793651	100	46.5547	0.487859	100	0
GALNT11	other	0.793651	0.793651	100	46.075	0.267675	100	100
GALNT6	other	0.793651	0.793651	100	46.5436	0.479436	100	0
GALT	other	0.793651	0.793651	100	45.6204	-1.50109	0	100
GANC	other	0.793651	0.793651	100	45.5685	0.141477	100	100
GAR1	other	0.793651	0.793651	100	45.8907	-0.493937	0	100
GAS2L3	other	0.793651	0.793651	100	45.481	0.463851	100	100
GATM	other	0.793651	0.793651	100	46.4134	0.450493	0	0
GCC1	other	0.793651	0.793651	100	45.2518	0.339696	100	100
GDI1	other	0.793651	0.793651	100	47.4637	-4.42933	0	0
GDPD3	other	0.793651	0.793651	100	45.481	0.463851	100	100
GEMIN2	other	0.793651	0.793651	100	46.0561	0.371809	100	0
GFOD1	other	0.793651	0.793651	100	45.7049	0.0930575	100	100
GFOD2	other	0.793651	0.793651	100	45.2825	0.242709	100	100
GLE1	other	0.793651	0.793651	100	46.0713	-0.172473	0	100
GLRX2	other	0.793651	0.793651	100	45.9033	0.572974	100	0
GLYCTK	other	0.793651	0.793651	100	46.4109	0.190092	0	0
GNL2	other	0.793651	0.793651	100	47.4637	-4.42933	0	0
GNPTAB	other	0.793651	0.793651	100	46.1365	0.356635	100	100
GORASP2	other	0.793651	0.793651	100	45.9579	-0.0173524	0	100
GPC1	other	0.793651	0.793651	100	47.1317	0.426505	0	0
GPD1L	other	0.793651	0.793651	100	46.6645	0.431373	100	0
GPD2	other	0.793651	0.793651	100	47.1317	0.426505	0	0
GPN1	other	0.793651	0.793651	100	45.6204	-1.50109	0	100
GPR107	other	0.793651	0.793651	100	46.0119	0.334119	100	0
GPR108	other	0.793651	0.793651	100	45.9415	-0.0534684	0	100
[truncated: 1,024 more rows]

## Sheet: TableS5
Table S5. Nonsynonymous mutations with high relative allelic expression level (ΔMAF RNAadjusted|DNA > 0.25)
HGNC symbol	Chromosome location	Mutation type	Target gene category (Cancer Gene Census)	ΔMAF RNAadjusted|DNA	Mutation frequency (proportion of tumors with mutation)	Proportion of mutated tumors with mutation expressed
HNRNPC	chr14:21679564	splicing SNV	other	0.811811	7.14286	100
HNRNPC	chr14:21679564	splicing SNV	other	0.671607	7.14286	100
VWA2	chr10:116045745	nonsynonymous SNV	other	0.627955	0.793651	100
TPSB2	chr16:1279574	nonsynonymous SNV	other	0.624738	2.38095	33.3333
SON	chr21:34948687	nonsynonymous SNV	other	0.61804	20.6349	57.6923
MED26	chr19:16687761	stopgain SNV	other	0.608929	1.5873	50
SON	chr21:34948687	nonsynonymous SNV	other	0.59596	20.6349	57.6923
SON	chr21:34948687	nonsynonymous SNV	other	0.592611	20.6349	57.6923
SON	chr21:34948686	nonsynonymous SNV	other	0.588267	20.6349	57.6923
SON	chr21:34948687	nonsynonymous SNV	other	0.580333	20.6349	57.6923
KIF18B	chr17:43003794	nonsynonymous SNV	other	0.575518	1.5873	100
SON	chr21:34948690	nonsynonymous SNV	other	0.574901	20.6349	57.6923
SON	chr21:34948686	nonsynonymous SNV	other	0.561841	20.6349	57.6923
KIF18B	chr17:43003796	nonsynonymous SNV	other	0.560059	1.5873	100
SON	chr21:34948686	nonsynonymous SNV	other	0.54787	20.6349	57.6923
KLC4	chr6:43039994	splicing SNV	other	0.543213	0.793651	100
SON	chr21:34948687	nonsynonymous SNV	other	0.531768	20.6349	57.6923
AGAP4	chr10:46321904	nonsynonymous SNV	other	0.53066	4.7619	50
SON	chr21:34948690	nonsynonymous SNV	other	0.523063	20.6349	57.6923
SON	chr21:34948686	nonsynonymous SNV	other	0.522787	20.6349	57.6923
RAE1	chr20:55929185	splicing SNV	other	0.519946	0.793651	100
HNRNPC	chr14:21679564	splicing SNV	other	0.517402	7.14286	100
SON	chr21:34948687	nonsynonymous SNV	other	0.508571	20.6349	57.6923
HMGB2	chr4:174254305	nonsynonymous SNV	other	0.502458	0.793651	100
SON	chr21:34948687	nonsynonymous SNV	other	0.48409	20.6349	57.6923
SON	chr21:34948687	nonsynonymous SNV	other	0.483992	20.6349	57.6923
TMEM208	chr16:67263009	nonsynonymous SNV	other	0.482125	0.793651	100
SON	chr21:34948686	nonsynonymous SNV	other	0.478736	20.6349	57.6923
DUSP27	chr1:167097364	nonsynonymous SNV	other	0.470992	3.1746	25
SON	chr21:34948687	nonsynonymous SNV	other	0.467523	20.6349	57.6923
SON	chr21:34948686	nonsynonymous SNV	other	0.467427	20.6349	57.6923
SMAD4	chr18:48604755	nonsynonymous SNV	TSG	0.467251	8.73016	72.7273
SMAD4	chr18:48604751	nonsynonymous SNV	TSG	0.467049	8.73016	72.7273
SLC6A8	chrX:152958604	nonsynonymous SNV	other	0.464923	3.1746	25
MEPCE	chr7:100030540	splicing SNV	other	0.459471	1.5873	50
TP53	chr17:7578253	nonsynonymous SNV	oncogene/TSG	0.449273	66.6667	83.3333
SLC35A2	chrX:48767175	nonsynonymous SNV	other	0.434333	2.38095	33.3333
NBPF14;NBPF8;NBPF9	chr1:148346633	nonsynonymous SNV	other	0.432189	9.52381	16.6667
MYO5B	chr18:47463626	nonsynonymous SNV	other	0.414252	1.5873	100
CSK	chr15:75091686	nonsynonymous SNV	other	0.412106	0.793651	100
KLHL25	chr15:86312681	nonsynonymous SNV	other	0.410429	0.793651	100
RND3	chr2:151328139	splicing SNV	other	0.401969	0.793651	100
ZNF714	chr19:21300171	nonsynonymous SNV	other	0.399682	1.5873	50
RBM22	chr5:150072780	splicing SNV	other	0.399348	0.793651	100
SVEP1	chr9:113169203	nonsynonymous SNV	other	0.399335	3.1746	25
PKP2	chr12:32974442	nonsynonymous SNV	other	0.397465	0.793651	100
ZMYM1	chr1:35579647	nonsynonymous SNV	other	0.389151	1.5873	50
TP53	chr17:7577094	nonsynonymous SNV	oncogene/TSG	0.387834	66.6667	83.3333
SREBF2	chr22:42276997	splicing SNV	other	0.377705	1.5873	50
TP53	chr17:7578479	nonsynonymous SNV	oncogene/TSG	0.374788	66.6667	83.3333
FHDC1	chr4:153896659	nonsynonymous SNV	other	0.372729	1.5873	50
PROM1	chr4:16025935	nonsynonymous SNV	other	0.370121	0.793651	100
PCDHGA6	chr5:140755968	nonsynonymous SNV	other	0.369786	7.93651	10
TP53	chr17:7577094	nonsynonymous SNV	oncogene/TSG	0.367057	66.6667	83.3333
MAP3K21	chr1:233482272	nonsynonymous SNV	other	0.367047	4.7619	66.6667
RTTN	chr18:67872519	nonsynonymous SNV	other	0.360552	2.38095	100
AGAP4	chr10:46321904	nonsynonymous SNV	other	0.360291	4.7619	50
RPS3	chr11:75115914	splicing SNV	other	0.35665	0.793651	100
HERC5	chr4:89388254	nonsynonymous SNV	other	0.356529	2.38095	66.6667
MCM3AP	chr21:47685947	nonsynonymous SNV	other	0.352966	3.1746	75
DUOX2	chr15:45403629	nonsynonymous SNV	other	0.350377	3.1746	50
TMEM63C	chr14:77705947	nonsynonymous SNV	other	0.348889	1.5873	50
TAB3	chrX:30870933	nonsynonymous SNV	other	0.346908	3.1746	25
MTCL1	chr18:8718507	nonsynonymous SNV	other	0.346876	1.5873	50
FLRT3	chr20:14306207	nonsynonymous SNV	other	0.344552	1.5873	50
PIK3C3	chr18:39573243	nonsynonymous SNV	other	0.341422	2.38095	100
PRMT9	chr4:148559886	nonsynonymous SNV	other	0.339024	2.38095	66.6667
TP53	chr17:7577094	nonsynonymous SNV	oncogene/TSG	0.337767	66.6667	83.3333
TP53	chr17:7577094	nonsynonymous SNV	oncogene/TSG	0.337072	66.6667	83.3333
SLTM	chr15:59182599	nonsynonymous SNV	other	0.335853	3.1746	100
ZBTB34	chr9:129642081	nonsynonymous SNV	other	0.333818	2.38095	100
ANKEF1	chr20:10030704	nonsynonymous SNV	other	0.332503	0.793651	100
HNRNPC	chr14:21679564	splicing SNV	other	0.331869	7.14286	100
TP53	chr17:7577547	nonsynonymous SNV	oncogene/TSG	0.329972	66.6667	83.3333
ATAD3B	chr1:1431165	nonsynonymous SNV	other	0.326886	4.7619	100
RPF1	chr1:84963139	stopgain SNV	other	0.32686	0.793651	100
PRDM15	chr21:43239948	nonsynonymous SNV	other	0.326717	2.38095	33.3333
NBPF14;NBPF8;NBPF9	chr1:148346633	nonsynonymous SNV	other	0.325315	9.52381	16.6667
CPT2	chr1:53676146	nonsynonymous SNV	other	0.323735	0.793651	100
AQR	chr15:35210560	nonsynonymous SNV	other	0.320426	3.1746	75
BAIAP2L2	chr22:38483198	nonsynonymous SNV	other	0.318885	3.1746	75
LSS	chr21:47635667	nonsynonymous SNV	other	0.318531	3.1746	100
CHAC2	chr2:54001546	stopgain SNV	other	0.317154	0.793651	100
ACOT4	chr14:74060516	nonsynonymous SNV	other	0.316844	3.1746	50
SPAG9	chr17:49048067	splicing SNV	other	0.316448	2.38095	100
TP53	chr17:7578406	nonsynonymous SNV	oncogene/TSG	0.315366	66.6667	83.3333
PLA2G4F	chr15:42439434	nonsynonymous SNV	other	0.315091	3.1746	25
TXNDC16	chr14:52955097	nonsynonymous SNV	other	0.314412	0.793651	100
PINX1	chr8:10623272	nonsynonymous SNV	other	0.313921	1.5873	50
WDR60	chr7:158715191	nonsynonymous SNV	other	0.311218	3.1746	100
NVL	chr1:224437987	nonsynonymous SNV	other	0.310824	1.5873	50
TP53	chr17:7578406	nonsynonymous SNV	oncogene/TSG	0.310365	66.6667	83.3333
TP53	chr17:7577120	nonsynonymous SNV	oncogene/TSG	0.310172	66.6667	83.3333
FAT1	chr4:187627963	nonsynonymous SNV	TSG	0.308631	3.1746	75
PGRMC2	chr4:129192560	nonsynonymous SNV	other	0.307626	0.793651	100
ABCB7	chrX:74376089	nonsynonymous SNV	other	0.305019	0.793651	100
SON	chr21:34948687	nonsynonymous SNV	other	0.304745	20.6349	57.6923
MOK	chr14:102695693	nonsynonymous SNV	other	0.304078	0.793651	100
ZNF395	chr8:28214291	nonsynonymous SNV	other	0.300682	1.5873	50
HNRNPC	chr14:21679564	splicing SNV	other	0.300443	7.14286	100
ASNA1	chr19:12848446	nonsynonymous SNV	other	0.298487	0.793651	100
EPHA7	chr6:94120570	nonsynonymous SNV	CGC_other	0.29783	6.34921	25
TBC1D30	chr12:65264514	nonsynonymous SNV	other	0.297507	0.793651	100
CCDC183	chr9:139700612	nonsynonymous SNV	other	0.294835	0.793651	100
PCDHGB7	chr5:140798549	nonsynonymous SNV	other	0.294586	1.5873	100
SLC10A3	chrX:153715905	nonsynonymous SNV	other	0.294241	2.38095	33.3333
ZMYM3	chrX:70470501	nonsynonymous SNV	TSG	0.29214	3.1746	25
TCF7L2	chr10:114920413	nonsynonymous SNV	CGC_other	0.2917	11.1111	42.8571
ASNA1	chr19:12848447	nonsynonymous SNV	other	0.291372	0.793651	100
AMOT	chrX:112022455	nonsynonymous SNV	other	0.290871	1.5873	50
LPL	chr8:19818551	nonsynonymous SNV	other	0.287266	0.793651	100
TBX10	chr11:67399233	nonsynonymous SNV	other	0.286983	1.5873	50
ACVR1B	chr12:52345613	nonsynonymous SNV	other	0.285453	3.96825	80
FBXL17	chr5:107700462	nonsynonymous SNV	other	0.284777	1.5873	100
MOSPD2	chrX:14930477	nonsynonymous SNV	other	0.28424	1.5873	100
RTTN	chr18:67872519	nonsynonymous SNV	other	0.283576	2.38095	100
RAVER1	chr19:10441177	nonsynonymous SNV	other	0.280849	2.38095	100
SON	chr21:34948687	nonsynonymous SNV	other	0.27938	20.6349	57.6923
JADE2	chr5:133914639	nonsynonymous SNV	other	0.279117	3.96825	60
ZNF320	chr19:53384532	nonsynonymous SNV	other	0.278095	0.793651	100
TP53	chr17:7577121	nonsynonymous SNV	oncogene/TSG	0.277626	66.6667	83.3333
TP53	chr17:7578535	nonsynonymous SNV	oncogene/TSG	0.276067	66.6667	83.3333
TP53	chr17:7577556	nonsynonymous SNV	oncogene/TSG	0.273778	66.6667	83.3333
RIPK4	chr21:43165978	nonsynonymous SNV	other	0.27205	2.38095	100
GALK2	chr15:49528094	nonsynonymous SNV	other	0.272025	0.793651	100
LRRC61	chr7:150034216	nonsynonymous SNV	other	0.271934	0.793651	100
TP53	chr17:7577547	nonsynonymous SNV	oncogene/TSG	0.271622	66.6667	83.3333
TTLL12	chr22:43570577	nonsynonymous SNV	other	0.27073	0.793651	100
RBM45	chr2:178985977	nonsynonymous SNV	other	0.268674	2.38095	100
NCAPG2	chr7:158457430	nonsynonymous SNV	other	0.266219	2.38095	100
AXIN2	chr17:63545762	nonsynonymous SNV	TSG	0.266169	3.96825	60
CDKN2A	chr9:21971137	nonsynonymous SNV	TSG	0.265493	3.1746	50
TINAGL1	chr1:32050861	nonsynonymous SNV	other	0.26537	1.5873	100
VPS13C	chr15:62182425	nonsynonymous SNV	other	0.265349	3.1746	75
PSMA4	chr15:78838987	nonsynonymous SNV	other	0.264806	0.793651	100
ATAD3B	chr1:1431165	nonsynonymous SNV	other	0.264456	4.7619	100
SSX2IP	chr1:85131896	nonsynonymous SNV	other	0.264354	1.5873	50
SOX9	chr17:70120282	stopgain SNV	other	0.262249	8.73016	54.5455
PI3	chr20:43804765	nonsynonymous SNV	other	0.262053	1.5873	50
CDKN2A	chr9:21971137	nonsynonymous SNV	TSG	0.261421	3.1746	50
ZGRF1	chr4:113527231	nonsynonymous SNV	other	0.258981	3.1746	75
ACO1	chr9:32450003	nonsynonymous SNV	other	0.258235	0.793651	100
TBC1D12	chr10:96162557	stopgain SNV	other	0.258024	0.793651	100
MFHAS1	chr8:8750355	nonsynonymous SNV	other	0.257346	0.793651	100
APC	chr5:112175322	stopgain SNV	TSG	0.256878	76.9841	85.567
NUCKS1	chr1:205696900	nonsynonymous SNV	other	0.254838	0.793651	100
CPSF3	chr2:9572797	nonsynonymous SNV	other	0.254766	2.38095	100
CLCN2	chr3:184069842	nonsynonymous SNV	other	0.254357	1.5873	50
ZNF528	chr19:52918926	nonsynonymous SNV	other	0.253518	1.5873	50
NKAP	chrX:119064108	nonsynonymous SNV	other	0.253474	0.793651	100
TRMT2B	chrX:100265659	nonsynonymous SNV	other	0.252013	0.793651	100
SYNE2	chr14:64681128	nonsynonymous SNV	other	0.251084	8.73016	72.7273
ZDHHC3	chr3:44974664	nonsynonymous SNV	other	0.250968	1.5873	100

## Sheet: TableS6
Table S6. Overview of CRC cell lines (n=29)
Cell line*	MSI status	RNA sequencing read counts						Drug sensitivity scores (DSS)
		Total reads mapped to protein coding genes	KRAS mutation**	BRAF(V600E)**	NRAS	TP53 mutation**	TP53 mutation type	Erlotinib	Afatinib	Lapatinib	Idasanutlin	Binimetinib	Trametinib
CACO2	MSS	41479889	wt	wt	wt	0.0964323	nonsense SNV	6.8	6.1	5.9	3.8	3.7	8.7
COLO205	MSS	32328094	wt	0.278396	wt	mut***	frameshift deletion	5.5	3.5	0	4.4	16.2	29.1
HCC2998	MSS	41537335	0.746317	wt	wt	0.481495	nonsense SNV	1.6	0.4	0	1.9	8.3	19
IS1	MSS	50207928	3.46559	wt	wt	2.98758	missense SNV	3.5	0.7	0	2.3	7.5	11.8
NCIH508	MSS	42243653	wt	wt****	wt	3.12473	missense SNV	15.7	17.7	12.3	1.5	12.2	16.6
SW1116	MSS	52023186	0.730444	wt	wt	5.05544	missense SNV	10.3	9.6	3.3	0	8.9	18.2
SW948	MSS	79259254	0.79486	wt	wt	0.504673	frameshift deletion	3	2.8	0.2	2.9	9.8	18.4
		Mutation status						Drug sensitivity scores (DSS)
CL11	MSS	-	mut	wt		mut	missense SNV	0.9	-	-	0	-	24.7
CL34	MSI	-	wt	mut		mut	frameshift	0	-	-	1.3	-	29.6
CL40	MSS	-	mut	wt		mut	missense SNV	7	-	-	5.8	-	18.1
CO115	MSI	-	wt	mut	wt	wt	wt	3.3	-	-	23.7	-	10.6
COLO678	MSS	-	mut	wt		wt	wt	7	-	-	9	-	20.1
DLD1	MSI	-	mut	wt	wt	mut	missense SNV	4.3	-	-	4.5	-	11.1
EB	MSS	-	mut	wt	wt	wt	wt	8.9	-	-	0	-	15.3
FRI	MSS	-	mut	wt	wt	mut	missense SNV	5.5	-	-	2.2	-	16.1
HCT116	MSI	-	mut	wt	wt	wt	wt	4.3	-	-	22	-	19.4
HT29	MSS	-	wt	mut	wt	mut	missense SNV	1.3	-	-	5.9	-	23.6
KM12	MSI	-	wt	wt	wt	mut	frameshift	1.5	-	-	5.1	-	16.1
LOVO	MSI	-	mut	wt	wt	wt	wt	12.9	-	-	25.4	-	22.6
LS1034	MSS	-	mut	wt	wt	mut	missense SNV	1.3	-	-	1.9	-	14
LS174T	MSI	-	mut	wt	wt	wt	wt	3.8	-	-	16.7	-	6.4
RKO	MSI	-	wt	mut	wt	wt	wt	1.3	-	-	13.8	-	11.7
SW1463	MSS	-	mut	wt		mut	missense SNV	13	-	-	0	-	25.5
SW403	MSS	-	mut	wt		mut	nonsense SNV	4.9	-	-	3.2	-	23.1
SW48	MSI	-	wt	wt	wt	wt	wt	15.7	-	-	15.1	-	22
SW480	MSS	-	mut	wt	wt	mut	missense SNV	3.7	-	-	3.2	-	15.4
SW837	MSS	-	mut	wt		mut	missense SNV	1.6	-	-	0.3	-	15.2
TC71	MSI	-	mut	wt	wt	mut	nonsense SNV	3.3	-	-	0.8	-	20.6
V9P	MSS	-	wt	wt	wt	mut	missense SNV	16.2	-	-	0	-	8
*The top 7 cell lines were selected for RNA sequencing based on molecular characteristics (MSS, drug resistance mutations) and large range in DSS.
**Allele-specific read counts normalized by the total read count (reads mapped to protein coding genes).
***Not scorable in the RNA sequencing data (deletion of several codons). Not included for analysis.
****BRAF mutation in codon 596 (not associated with sensitivity to EGFR inhibition).

## Sheet: TableS7
Table S7. Overview of PDOs from resected microsatellite stable CRC liver metastases analyzed by RNA sequencing and drug sensitivity testing
PDO	Clinicopathological characteristics (aggregated)				RNA sequencing read counts						Drug sensitivity scores (DSS)
	Patient gender	Patient age at surgery	Primary tumor location	Synchronous liver metastasis*	Total reads mapped to protein coding genes	KRAS mutation**	BRAF(V600E)	NRAS mutation**	TP53 mutation**	TP53 mutation type	Erlotinib	Afatinib	Lapatinib	Idasanutlin	Binimetinib	Trametinib
Pt 3 t1	male: n = 6; female: n = 1	median: 66; 10-90th percentile: 39-68	right colon: n = 2; left colon: n = 2; rectum: n = 3	yes: n = 5; no: n = 2	51053126	1.35153	wt	wt	0.0979372	frameshift deletion	0.0261326	0	0	0.494013	2.64086	11.5062
Pt 6					42111712	1.25856	wt	wt	0.0474927	splice site	6.2553	2.20218	2.42204	0	2.83459	16.2354
Pt 7					40049196	1.04871	wt	wt	wt		9.55335	2.92587	4.60685	7.75482	5.37837	17.4258
Pt 8					38381878	2.24064	wt	wt	13.6783	missense SNV	0.660937	2.19245	0	1.7851	0	2.34099
Pt 10 t3					40122255	wt	wt	8.15009	0.672943	frameshift insertion	1.00244	0.707703	0	1.64773	1.9798	12.0072
Pt 15					35878217	2.34125	wt	wt	3.65124	missense SNV	2.18609	0.651262	1.48306	0.267796	1.28871	13.1954
Pt 18 t1***					33980053	2.11889	wt	wt	2.91347	missense SNV	13.1473	6.01117	0.258851	18.7629	9.16191	19.0672
Pt 18 t3***					42181349	1.01941	wt	wt	3.27159	missense SNV	16.5155	10.106	1.34337	24.5171	14.7259	22.7369
*Within 6 months of initial diagnosis
**Allele-specific read counts normalized by the total read count (reads mapped to protein coding genes)
***Two distinct metastatic lesions from the same patient
